# Supplementary material for: Chemically Induced Chromosomal Interaction (CICI) method to study chromosome dynamics and its biological roles
Source: Nat Commun. 2022 Feb 9;13:757. doi: 10.1038/s41467-022-28416-3 (PMC8828778; doi:10.1038/s41467-022-28416-3)
Supplement: Supplementary file 3 — Dataset 1 [file 41467_2022_28416_MOESM3_ESM.xlsx]

## Sheet: Sheet1
	CICI pair	LacO insertion site	TetO insertion site	Hi-C bin 1	Hi-C bin 2	rep1	rep2	Hi-C mean	se
Belton et al. asynchronized data (2 repeats)	1	Chr15::497047	Chr15::150277	chr15:490001-500000	chr15:150001-160000	111.585	115.138	113.362	1.77615
	2	Chr15::433495	Chr15::214015	chr15:430001-440000	chr15:210001-220000	161.521	159.52	160.521	1.00051
	3	Chr15::497047	Chr15::834487	chr15:490001-500000	chr15:840001-850000	74.6256	87.3329	80.9793	6.35365
	4	Chr12::616331	Chr12::306772	chr12:610001-620000	chr12:300001-310000	40.6318	26.0567	33.3443	7.28756
	5	Chr15::497047	Chr12:306772	chr15:490001-500000	chr12:300001-310000	38.6269	32.1075	35.3672	3.25972
	6	Chr15::433495	Ch4::916082	chr15:430001-440000	chr4:910001-920000	26.2819	28.2004	27.2411	0.959252
Lazar et al. G1 data (3 repeats)	CICI Pair	LacO insertion site	TetO insertion site	Hi-C locus 1	Hi-C locus 2	rep1	rep2	rep3	Hi-C mean	se		rep1	rep2	rep3	Hi-C mean	se
	1	Chr15::497047	Chr15::150277	chr15:492500-502500	chr15:147500-157500	17	29	46	30.6667	8.41295		1	1	1	1	0
	2	Chr15::433495	Chr15::214015	chr15:432500-442500	chr15: 212500-222500	31	46	68	48.3333	10.7445		1.82353	1.58621	1.47826	1.62933	0.101976
	3	Chr15::497047	Chr15::834487	chr15:492500-502500	chr15:840001-850000	21	19	39	26.3333	6.35959		1.23529	0.655172	0.847826	0.912764	0.170585
	4	Chr12::616331	Chr12::306772	chr12:612500-622500	chr12:302500-312500	12	16	41	23	9.07377		0.705882	0.551724	0.891304	0.716304	0.0981667
	5	Chr15::497047	Chr12:306772	chr15:492500-502500	chr12:302500-312500	7	19	28	18	6.08276		0.411765	0.655172	0.608696	0.558544	0.0746061
	6	Chr15::433495	Chr4::916082	chr15:432500-442500	chr04:912500-922500	10	5	15	10	2.88675		0.588235	0.172414	0.326087	0.362245	0.121391
Lazar et al. G2/M data (2 repeats)	CICI Pair	LacO insertion site	TetO insertion site	Hi-C locus 1	Hi-C locus 2	rep1	rep2	Hi-C mean	se			rep1	rep2	Hi-C mean	se
	1	Chr15::497047	Chr15::150277	chr15:492500-502500	chr15:147500-157500	88	49	68.5	19.5			1	1	1	0
	2	Chr15::433495	Chr15::214015	chr15:432500-442500	chr15: 212500-222500	138	65	101.5	36.5			1.56818	1.32653	1.44736	0.120826
	3	Chr15::497047	Chr15::834487	chr15:492500-502500	chr15:840001-850000	62	37	49.5	12.5			0.704545	0.755102	0.729824	0.0252783
	4	Chr12::616331	Chr12::306772	chr12:612500-622500	chr12:302500-312500	72	23	47.5	24.5			0.818182	0.469388	0.643785	0.174397
	5	Chr15::497047	Chr12:306772	chr15:492500-502500	chr12:302500-312500	7	11	9	2			0.0795455	0.22449	0.152018	0.0724722
	6	Chr15::433495	Chr4::916082	chr15:432500-442500	chr04:912500-922500	9	4	6.5	2.5			0.102273	0.0816327	0.0919527	0.01032
Schalbetter et al., G1 data (2 repeats)	CICI Pair	LacO insertion site	TetO insertion site	Hi-C locus 1	Hi-C locus 2	rep1	rep2	Hi-C mean	se
	1	Chr15::497047	Chr15::150277	chrXV:490000-500000	chrXV:150000-160000	0.0012847	0.001379	0.00133185	4.715e-05
	2	Chr15::433495	Chr15::214015	chrXV:430000-440000	chrXV:210000-220000	0.0018726	0.001756	0.0018143	5.83e-05
	3	Chr15::497047	Chr15::834487	chrXV:490000-500000	chrXV:830000-840000	0.0010183	0.0011987	0.0011085	9.02e-05
	4	Chr12::616331	Chr12::306772	chrXII:610000-620000	chrXII:300000-310000	0.0013794	0.0015077	0.00144355	6.415e-05
	5	Chr15::497047	Chr12:306772	chrXV:490000-500000	chrXII:300000-310000	0.0007618	0.0006648	0.0007133	4.85e-05
	6	Chr15::433495	Chr4::916082	chrXV:430000-440000	chrIV: 910000-920000	0.0005682	0.0004705	0.00051935	4.885e-05
Schalbetter et al., M data (2 repeats)	CICI Pair	LacO insertion site	TetO insertion site	Hi-C locus 1	Hi-C locus 2	rep1	rep2	Hi-C mean	se
	1	Chr15::497047	Chr15::150277	chrXV:490000-500000	chrXV:150000-160000	0.0023225	0.0021458	0.00223415	8.835e-05
	2	Chr15::433495	Chr15::214015	chrXV:430000-440000	chrXV:210000-220000	0.0040442	0.0040039	0.00402405	2.015e-05
	3	Chr15::497047	Chr15::834487	chrXV:490000-500000	chrXV:830000-840000	0.0015248	0.0005414	0.0010331	0.0004917
	4	Chr12::616331	Chr12::306772	chrXII:610000-620000	chrXII:300000-310000	0.0004746	0.0006216	0.0005481	7.35e-05
	5	Chr15::497047	Chr12:306772	chrXV:490000-500000	chrXII:300000-310000	0.0005688	0.0005636	0.0005662	2.6e-06
	6	Chr15::433495	Chr4::916082	chrXV:430000-440000	chrIV: 910000-920000	0.0002771	0.0003111	0.0002941	1.7e-05
