# Supplementary material for: Chemically Induced Chromosomal Interaction (CICI) method to study chromosome dynamics and its biological roles
Source: Nat Commun. 2022 Feb 9;13:757. doi: 10.1038/s41467-022-28416-3 (PMC8828778; doi:10.1038/s41467-022-28416-3)
Supplement: Supplementary file 4 — Dataset 2 [file 41467_2022_28416_MOESM4_ESM.xlsx]

## Sheet: Pair1 (Chr15_150k_sym)
CICI											Chr15_150K symmetric, Control
no rap	11mins	17.5mins	23.5mins	31.5mins	40mins	65mins	82mins	100mins			no rap	20mins	40mins	60mins	80mins	100mins
0.0219	0.0348	0.0307	0.0151	0.0256	0.036	0.0136	0.0255	0.0229			0.0202	0.0647	0.0427	0.0793	0.0447	0.0156
0.0499	0.0361	0.0937	0.0544	0.0314	0.0448	0.0158	0.0603	0.0422			0.0272	0.0783	0.0572	0.0823	0.0538	0.0219
0.0716	0.0511	0.0994	0.0608	0.0322	0.0876	0.0208	0.0778	0.053			0.0288	0.1258	0.0662	0.1312	0.0581	0.0856
0.0958	0.0684	0.1216	0.0752	0.0548	0.1561	0.095	0.1355	0.0835			0.037	0.1363	0.0737	0.148	0.0595	0.0861
0.1194	0.0884	0.1315	0.0919	0.0665	0.1632	0.0996	0.151	0.1126			0.0427	0.137	0.0946	0.1553	0.0808	0.098
0.1363	0.0891	0.1408	0.1544	0.0702	0.1643	0.1018	0.1708	0.1238			0.0572	0.1503	0.1142	0.1809	0.104	0.1016
0.1436	0.0896	0.1413	0.155	0.0786	0.1921	0.1049	0.187	0.1239			0.0583	0.1642	0.1387	0.1901	0.1703	0.1027
0.1494	0.0909	0.1471	0.2053	0.079	0.1974	0.1132	0.1935	0.1521			0.0603	0.1713	0.152	0.2079	0.1777	0.1229
0.1601	0.0916	0.1783	0.2252	0.0865	0.2089	0.1147	0.2142	0.1681			0.0613	0.1923	0.1529	0.212	0.1784	0.1274
0.1604	0.0965	0.205	0.2317	0.0881	0.2148	0.1175	0.2389	0.1694			0.0647	0.1941	0.1537	0.2211	0.1878	0.1364
0.1641	0.1046	0.2091	0.2764	0.0926	0.2154	0.1208	0.2517	0.18			0.0662	0.1977	0.1546	0.2271	0.2135	0.143
0.17	0.1059	0.2191	0.3416	0.111	0.2171	0.1368	0.2807	0.1855			0.0669	0.2002	0.1689	0.2356	0.2146	0.1442
0.188	0.1113	0.2224	0.3449	0.1151	0.2328	0.1492	0.2865	0.1878			0.0737	0.2037	0.1734	0.2409	0.2265	0.1597
0.1946	0.1201	0.2299	0.3597	0.1224	0.235	0.1522	0.3677	0.1906			0.0783	0.2253	0.1871	0.2421	0.2269	0.1767
0.1985	0.1248	0.2372	0.363	0.1251	0.3029	0.1819	0.3886	0.2009			0.0789	0.2273	0.2039	0.2436	0.2293	0.1843
0.2048	0.1318	0.2412	0.3695	0.1361	0.3178	0.1963	0.4763	0.2051			0.0796	0.2358	0.2065	0.2468	0.2386	0.2595
0.2161	0.135	0.2431	0.3712	0.142	0.3539	0.1964	0.691	0.2213			0.0884	0.239	0.2185	0.261	0.2457	0.2646
0.2189	0.1368	0.2467	0.3974	0.1454	0.371	0.1969	0.8424	0.2431			0.0901	0.2497	0.2251	0.2658	0.2472	0.2708
0.231	0.1392	0.2619	0.4478	0.1698	0.3856	0.2129	1.3251	0.2465			0.0921	0.2514	0.2264	0.2806	0.2508	0.2779
0.2478	0.1398	0.2855	0.6259	0.1747	0.3932	0.2578		0.2555			0.0946	0.2528	0.2754	0.2861	0.2569	0.287
0.2615	0.1636	0.2925	1.0986	0.1759	0.4717	0.2756		0.258			0.0953	0.2626	0.2861	0.294	0.2598	0.2897
0.2755	0.1737	0.3808	1.2277	0.178	0.5175	0.2869		0.2614			0.1005	0.2804	0.2967	0.2962	0.2702	0.2934
0.283	0.1779	0.4211		0.1813	0.5775	0.3166		0.2861			0.1005	0.2861	0.3054	0.3036	0.2714	0.3114
0.2856	0.1834	0.4241		0.2086	0.5939	0.3214		0.2943			0.1082	0.288	0.3064	0.3162	0.2844	0.3302
0.2925	0.1862	0.5786		0.2105	0.6007	0.3237		0.3136			0.1083	0.2984	0.3102	0.3164	0.2937	0.35
0.2955	0.1908	0.6179		0.2121	0.6371	0.3257		0.3903			0.113	0.3062	0.3113	0.3196	0.3078	0.3529
0.2957	0.1976	1.422		0.2128	1.2134	0.3417		0.3904			0.1142	0.3131	0.3161	0.3281	0.308	0.3655
0.2994	0.2178			0.2262		0.3513		0.4268			0.1173	0.324	0.3169	0.3338	0.3212	0.367
0.3031	0.2183			0.2305		0.3536		0.4538			0.1174	0.3312	0.3182	0.338	0.3233	0.3687
0.3079	0.2214			0.2317		0.3765		0.5532			0.1199	0.3395	0.3237	0.338	0.336	0.3724
0.3159	0.2247			0.2337		0.3814		0.7337			0.1218	0.3421	0.3284	0.3485	0.3456	0.3724
0.3215	0.2327			0.2382		0.3895		0.7908			0.1247	0.3471	0.3397	0.3485	0.3533	0.3861
0.3265	0.2383			0.2404		0.4189		0.8348			0.1258	0.3555	0.3554	0.3524	0.3585	0.3929
0.3271	0.2484			0.2439		0.4204		0.8784			0.1269	0.3575	0.3571	0.3559	0.3609	0.3988
0.3385	0.2525			0.2499		0.4908		0.9982			0.1363	0.3619	0.3593	0.3662	0.3625	0.4016
0.3429	0.2565			0.2594		0.4957		1.4254			0.137	0.364	0.3605	0.3703	0.3627	0.4098
0.3501	0.2566			0.2683		0.4978					0.1373	0.3642	0.373	0.3782	0.3667	0.4099
0.3572	0.2601			0.2776		0.5443					0.1433	0.3659	0.3885	0.3883	0.3724	0.4106
0.365	0.2605			0.2937		0.6293					0.1443	0.3788	0.391	0.39	0.3742	0.4183
0.3658	0.2626			0.3313		0.6318					0.1503	0.3835	0.3951	0.3965	0.3775	0.4247
0.3743	0.2663			0.3358		0.7586					0.1529	0.3853	0.4027	0.4072	0.3969	0.4349
0.3762	0.287			0.3376		0.9223					0.153	0.3862	0.4053	0.4154	0.4024	0.4388
0.3811	0.2969			0.3471		0.9729					0.153	0.3867	0.4074	0.4193	0.4055	0.4439
0.3816	0.3271			0.3812		1.1091					0.1546	0.3929	0.4081	0.4266	0.4118	0.445
0.3865	0.3393			0.3991		1.2558					0.1579	0.4029	0.4315	0.427	0.4122	0.4524
0.3872	0.3539			0.4177		1.2869					0.1598	0.4046	0.4394	0.4313	0.4195	0.4639
0.4032	0.354			0.4352							0.1637	0.4049	0.446	0.4326	0.4267	0.4681
0.4037	0.3553			0.4923							0.1642	0.4349	0.4498	0.4328	0.4287	0.4706
0.404	0.3595			0.555							0.1669	0.4379	0.4504	0.4395	0.4301	0.4769
0.406	0.386			0.5649							0.1698	0.4455	0.4521	0.4404	0.4315	0.5144
0.411	0.3877			0.5657							0.1713	0.4466	0.4651	0.4435	0.4352	0.5174
0.4138	0.3973			0.5757							0.1725	0.4778	0.4707	0.4505	0.4414	0.5339
0.4163	0.4003			0.6072							0.1803	0.5031	0.4709	0.4514	0.4416	0.5375
0.4369	0.4058			0.6276							0.1871	0.5033	0.4757	0.4711	0.445	0.5381
0.4401	0.4104			0.6757							0.1916	0.5107	0.4907	0.4841	0.446	0.5386
0.4406	0.4163			0.7026							0.1923	0.514	0.4942	0.4847	0.4542	0.5394
0.4407	0.4184			0.718							0.1941	0.515	0.5076	0.4917	0.4565	0.54
0.4464	0.432			0.8034							0.1976	0.5187	0.5279	0.5183	0.459	0.5411
0.4465	0.4347			0.8914							0.1977	0.5217	0.5281	0.5265	0.4701	0.5488
0.4517	0.4398			0.9437							0.1998	0.5318	0.5369	0.5273	0.4723	0.5645
0.4556	0.4624										0.2002	0.5404	0.5576	0.5276	0.4858	0.5681
0.463	0.4676										0.2006	0.5531	0.5902	0.5286	0.4877	0.5725
0.4662	0.4806										0.2037	0.5592	0.5929	0.5315	0.4897	0.574
0.4662	0.51										0.2039	0.5594	0.6174	0.552	0.499	0.5744
0.4663	0.5213										0.2068	0.5743	0.6253	0.5596	0.5006	0.5762
0.4698	0.5491										0.2096	0.5783	0.6337	0.5726	0.5071	0.5792
0.4705	0.5495										0.2117	0.5943	0.6543	0.5829	0.5114	0.6357
0.4733	0.5663										0.2142	0.5959	0.6547	0.5862	0.5128	0.6453
0.4792	0.5672										0.218	0.6099	0.6561	0.5919	0.5213	0.6526
0.4914	0.5723										0.2185	0.6105	0.6618	0.5929	0.5313	0.6534
0.4923	0.576										0.2189	0.6145	0.6709	0.5957	0.533	0.6556
0.4946	0.601										0.2199	0.6202	0.6714	0.5978	0.536	0.6778
0.5023	0.6057										0.2243	0.6211	0.6809	0.6106	0.5389	0.6837
0.509	0.6075										0.2253	0.6213	0.6872	0.6158	0.5432	0.6983
0.509	0.6202										0.2263	0.6214	0.7085	0.62	0.55	0.7069
0.509	0.6621										0.2273	0.6217	0.7101	0.6372	0.5515	0.7102
0.5151	0.677										0.2276	0.6286	0.7119	0.6404	0.5557	0.7311
0.5181	0.6988										0.2296	0.6364	0.7239	0.6761	0.5613	0.7415
0.5181	0.7191										0.2351	0.6416	0.7323	0.6803	0.5675	0.749
0.5224	0.7783										0.2358	0.6447	0.7341	0.7257	0.5735	0.7744
0.5237	0.8014										0.239	0.6557	0.7378	0.7294	0.5744	0.7854
0.5276	0.8422										0.2472	0.663	0.7395	0.7444	0.5828	0.8088
0.5325	1.0557										0.2497	0.6632	0.7585	0.7444	0.5861	0.8326
0.5378											0.2497	0.6714	0.7901	0.7564	0.5877	0.8424
0.5636											0.2508	0.6939	0.7998	0.7693	0.5908	0.8454
0.5866											0.2512	0.7101	0.8329	0.7786	0.591	0.8569
0.5944											0.2514	0.7129	0.8809	0.7821	0.5919	0.914
0.6435											0.2527	0.7395	0.8888	0.8154	0.5956	0.9744
0.6488											0.2528	0.7652	0.9118	0.8219	0.599	1.0616
0.6637											0.2584	0.7683	0.9354	0.8488	0.6101
0.6652											0.2605	0.78	0.9797	0.8496	0.62
0.6672											0.262	0.7893	1.0855	0.881	0.6315
0.6701											0.2626	0.7911	1.0986	0.8821	0.6374
0.6772											0.2641	0.8215	1.104	0.8911	0.6396
0.6816											0.2666	0.838	1.1177	0.8955	0.6547
0.6892											0.2693	0.876	1.2277	0.9042	0.6668
0.7146											0.2705	0.9053	1.296	1.0649	0.682
0.7273											0.2722	0.945		1.2206	0.6879
0.7347											0.2748	1.0417		1.3431	0.7029
0.7394											0.2757	1.0493		1.4238	0.7047
0.7413											0.2804				0.7213
0.7774											0.2813				0.7329
0.7846											0.2861				0.7391
0.7854											0.288				0.7428
0.792											0.2913				0.7469
0.8223											0.2984				0.7554
0.8652											0.3003				0.7704
0.8744											0.3009				0.807
0.9092											0.3036				0.8156
0.9437											0.3054				0.8198
0.9473											0.3062				0.8492
0.9569											0.3064				0.8737
0.9996											0.3131				0.8886
1.0084											0.3168				0.8888
1.18											0.3171				0.9041
1.2011											0.321				0.9825
											0.3213				0.9855
											0.324				1.2312
											0.3244				1.3152
											0.3284
											0.3307
											0.3308
											0.3312
											0.3323
											0.3387
											0.3394
											0.3395
											0.3397
											0.3421
											0.3447
											0.346
											0.3471
											0.3491
											0.3552
											0.3554
											0.3555
											0.3575
											0.3619
											0.3622
											0.3637
											0.364
											0.3642
											0.3659
											0.3715
											0.3716
											0.3716
											0.3719
											0.3788
											0.3807
											0.381
											0.3827
											0.3835
											0.3838
											0.3848
											0.3853
											0.3862
											0.3867
											0.3873
											0.3885
											0.39
											0.3902
											0.391
											0.3925
											0.3929
											0.3952
											0.3957
											0.3966
											0.3985
											0.3998
											0.4018
											0.4027
											0.4029
											0.4046
											0.4049
											0.4052
											0.4053
											0.406
											0.4069
											0.4074
											0.4081
											0.4109
											0.4175
											0.4205
											0.4266
											0.428
											0.4289
											0.4293
											0.4308
											0.4315
											0.4322
											0.4341
											0.4349
											0.4379
											0.4387
											0.4402
											0.4421
											0.4455
											0.446
											0.4466
											0.4467
											0.4477
											0.4498
											0.4504
											0.453
											0.4539
											0.4558
											0.4584
											0.4604
											0.4691
											0.47
											0.4707
											0.4724
											0.4735
											0.4778
											0.4796
											0.4825
											0.4864
											0.4907
											0.4924
											0.4998
											0.501
											0.5031
											0.5033
											0.5075
											0.5076
											0.5107
											0.512
											0.514
											0.515
											0.5187
											0.5192
											0.5217
											0.5307
											0.5318
											0.5369
											0.5404
											0.542
											0.5428
											0.5453
											0.5453
											0.5471
											0.5504
											0.5531
											0.5537
											0.5592
											0.5594
											0.56
											0.562
											0.5639
											0.5646
											0.5681
											0.5735
											0.5743
											0.5771
											0.5783
											0.5793
											0.5803
											0.5824
											0.5892
											0.5902
											0.5928
											0.5929
											0.5942
											0.5943
											0.5959
											0.5973
											0.6039
											0.6099
											0.61
											0.6105
											0.6145
											0.6174
											0.6202
											0.6211
											0.6213
											0.6214
											0.6217
											0.6251
											0.6253
											0.6286
											0.6292
											0.6316
											0.634
											0.6341
											0.6354
											0.6364
											0.6414
											0.6416
											0.642
											0.6447
											0.6489
											0.6543
											0.6544
											0.6547
											0.6557
											0.663
											0.6632
											0.6699
											0.6709
											0.6714
											0.6714
											0.672
											0.6773
											0.6816
											0.6838
											0.6911
											0.6918
											0.6939
											0.6992
											0.7014
											0.7085
											0.7091
											0.7099
											0.7101
											0.7101
											0.7119
											0.7129
											0.7239
											0.7291
											0.7323
											0.7341
											0.7357
											0.7386
											0.7395
											0.7399
											0.7517
											0.7548
											0.7612
											0.7652
											0.7659
											0.7683
											0.7704
											0.7716
											0.7743
											0.78
											0.7818
											0.7849
											0.7874
											0.7893
											0.7903
											0.7911
											0.7998
											0.8067
											0.8098
											0.8128
											0.8128
											0.8161
											0.8215
											0.8253
											0.8254
											0.8329
											0.8345
											0.838
											0.8571
											0.8581
											0.8646
											0.868
											0.876
											0.8767
											0.8785
											0.8809
											0.8888
											0.9022
											0.9038
											0.9047
											0.9053
											0.9272
											0.9303
											0.945
											0.9522
											0.9649
											0.9792
											0.9846
											0.9846
											0.9923
											0.9972
											1.0237
											1.0317
											1.033
											1.0382
											1.0388
											1.0417
											1.0421
											1.0479
											1.0493
											1.0615
											1.0668
											1.0681
											1.0985
											1.1008
											1.104
											1.1177
											1.1409
											1.1611
											1.1901
											1.2192
											1.2442
											1.2501
											1.296
											1.3325
											1.3429
											1.364
											1.366
											1.4053
											1.4489
											1.4599
											1.5165

## Sheet: Pair 2 (Chr15_100K_sym)
CICI												Chr15_100k_sym_Control
no rap	7.5mins	12.5mins	17.5mins	22.5mins	32.5mins	40mins	60mins	80mins	100mins			no rap (0 min)	20 min	40 min	60 min	80 min	100 min
0.0243185	0.053	0.0562	0.0354	0.0487	0.0472	0.0461074	0.0373	0.1225	0.0373			0.0869896	0.037	0.0392	0.0526	0.0447	0.0091
0.0741615	0.1055	0.0747	0.0367	0.0502	0.107	0.0560763	0.0715	0.1229	0.08			0.0986397	0.0603	0.0427	0.0619	0.0538	0.0156
0.0871675	0.1057	0.0871	0.0487	0.0715	0.1098	0.0688817	0.08	0.1535	0.0902537			0.127582	0.0783	0.0496	0.0751	0.0581	0.0219
0.088001	0.1246	0.0971	0.0502	0.0826	0.229	0.0700434	0.09	0.1677	0.0953			0.183274	0.1173	0.0572	0.0793	0.0588	0.0589
0.11	0.1287	0.0996	0.0739	0.09	0.2697	0.0828708	0.0953	0.1709	0.098566			0.198045	0.1247	0.0662	0.0823	0.0595	0.0591
0.113496	0.1547	0.1178	0.0826	0.1077	0.2765	0.0878622	0.1077	0.1733	0.120455			0.227623	0.1258	0.0737	0.0894	0.0742	0.0856
0.127538	0.175	0.1208	0.0829	0.11	0.2785	0.0890564	0.11	0.2037	0.123			0.256582	0.137	0.0835	0.0938	0.0743	0.0861
0.129338	0.1848	0.1239	0.1167	0.1425	0.2786	0.0950395	0.123	0.21	0.136386			0.318231	0.153	0.0884	0.0975	0.0808	0.098
0.146414	0.2227	0.1422	0.1256	0.1459	0.2817	0.1222	0.1384	0.2275	0.1384			0.328561	0.1598	0.0946	0.1162	0.0975	0.1016
0.147069	0.2489	0.1431	0.1278	0.2002	0.2932	0.125206	0.1425	0.2475	0.1427			0.336583	0.1803	0.1005	0.1221	0.0981	0.1027
0.159049	0.25	0.1451	0.1367	0.3157	0.3073	0.142615	0.1427	0.2556	0.1533			0.366825	0.1941	0.1005	0.1312	0.104	0.1229
0.169145	0.2535	0.1488	0.1369	0.3302	0.3298	0.143052	0.1459	0.2557	0.1568			0.374036	0.1977	0.1082	0.1336	0.1136	0.1229
0.185512	0.2635	0.1525	0.1705	0.3386	0.3815	0.158485	0.1533	0.2658	0.161739			0.390428	0.2006	0.1086	0.1456	0.1158	0.1274
0.190175	0.2683	0.1745	0.1712	0.3407	0.3821	0.169377	0.1568	0.274	0.161896			0.393226	0.2037	0.1093	0.148	0.1497	0.1275
0.190985	0.2923	0.1769	0.179	0.3718	0.3828	0.186062	0.1743	0.2861	0.1743			0.410061	0.2068	0.113	0.1498	0.1703	0.1305
0.248852	0.3002	0.1954	0.1823	0.395	0.4031	0.186344	0.1851	0.2989	0.1851			0.468059	0.2253	0.1142	0.1553	0.1777	0.1308
0.252914	0.3004	0.2034	0.1941	0.6541	0.4195	0.192911	0.2002	0.3046	0.187437			0.571256	0.2273	0.1174	0.1591	0.1784	0.1364
0.261356	0.3053	0.2076	0.1962	1.2533	0.4395	0.192926	0.2042	0.3269	0.202589			0.571482	0.2296	0.1364	0.1777	0.1878	0.143
0.27759	0.3185	0.2115	0.2008	1.2596	0.4857	0.196831	0.2063	0.3405	0.2042			0.601969	0.2358	0.1387	0.1787	0.1882	0.1442
0.294627	0.3241	0.2329	0.202	1.264		0.223252	0.2066	0.3781	0.2063			0.611064	0.2508	0.1429	0.1809	0.1898	0.1476
0.307196	0.3291	0.2376	0.2076			0.227653	0.2379	0.3968	0.2066			0.633785	0.2528	0.1433	0.1821	0.2026	0.1584
0.319896	0.3356	0.245	0.2083			0.230567	0.2486	0.5605	0.219138			0.658493	0.2666	0.1443	0.1896	0.2114	0.1597
0.341275	0.338	0.2506	0.2162			0.237442	0.2517	0.8149	0.220552			0.687054	0.2861	0.152	0.1901	0.2135	0.1696
0.349445	0.3476	0.2509	0.2173			0.273856	0.2734	1.2743	0.2379			0.716841	0.3062	0.1529	0.1964	0.2146	0.1703
0.352844	0.3659	0.2515	0.2253			0.274475	0.2748	1.3642	0.241821			0.743657	0.3312	0.1537	0.1967	0.2241	0.1725
0.355756	0.3771	0.257	0.2339			0.283972	0.2958	1.4766	0.2486			0.746833	0.3447	0.1546	0.2079	0.2265	0.1753
0.359883	0.4036	0.2595	0.2475			0.284442	0.3037		0.2517			0.805313	0.3491	0.1689	0.212	0.2269	0.1767
0.371538	0.4429	0.2734	0.2516			0.305682	0.3157		0.2734			0.826752	0.3575	0.1694	0.2121	0.2293	0.1826
0.381049	0.4545	0.2818	0.2566			0.316822	0.3302		0.2748			0.917382	0.3622	0.172	0.2172	0.2386	0.1843
0.382615	0.4639	0.2892	0.2617			0.349718	0.3386		0.293752			1.00653	0.3835	0.1725	0.2194	0.2454	0.189
0.386771	0.4701	0.2958	0.2778			0.385424	0.3407		0.2958			1.1355	0.3862	0.1727	0.2211	0.2457	0.2272
0.389017	0.5235	0.2971	0.2789			0.401179	0.3718		0.3037			1.16825	0.39	0.1734	0.223	0.2472	0.2451
0.412098	0.5781	0.3027	0.2839			0.619598	0.3754		0.322423			1.22194	0.3902	0.1871	0.2258	0.2508	0.2595
0.415093	0.7271	0.3045	0.296			0.66229	0.395		0.323872			1.51521	0.3966	0.1916	0.2271	0.2519	0.2634
0.42169	0.7277	0.3418	0.3143			1.77226	0.4446		0.332127				0.4046	0.1931	0.2285	0.2569	0.2646
0.428457	0.8237	0.4187	0.3164				0.6541		0.3754				0.4266	0.2039	0.2303	0.2577	0.2704
0.440946	0.8569	0.4225	0.3212				0.6576		0.376374				0.4379	0.2065	0.232	0.2598	0.2708
0.447521		0.4419	0.3375				1.1532		0.394776				0.4455	0.208	0.2342	0.2607	0.2779
0.456658		0.5305	0.3798				1.2271		0.429584				0.4539	0.2185	0.2355	0.2622	0.2782
0.459293		0.5494	0.4032				1.2533		0.434375				0.4558	0.2251	0.2356	0.2624	0.2867
0.526861		0.5563	0.4359				1.2596		0.4446				0.5107	0.2263	0.2386	0.2702	0.287
0.547479		0.7753	0.4577				1.264		0.448002				0.514	0.2264	0.2399	0.2714	0.2873
0.562345		0.7765	0.469						0.508822				0.515	0.2276	0.2409	0.2742	0.2897
0.568838		0.8996	0.5613						0.536191				0.5217	0.2434	0.2421	0.2753	0.2934
0.577963		1.0834	0.7666						0.540749				0.5404	0.2638	0.2428	0.2844	0.3091
0.595922		1.6027	0.8208						0.59423				0.5471	0.2705	0.2436	0.2871	0.3114
0.621285			1.0389						0.6576				0.5504	0.2754	0.2468	0.2937	0.3204
0.629362			1.1723						0.78067				0.5592	0.2853	0.2511	0.2979	0.3269
0.655454									0.854267				0.5594	0.2861	0.2537	0.2982	0.3302
0.660931									1.1532				0.5681	0.2967	0.2586	0.3011	0.3303
0.726123									1.2271				0.5943	0.3009	0.261	0.3078	0.35
0.731652													0.6099	0.3054	0.2654	0.308	0.3529
0.735257													0.6105	0.3064	0.2658	0.3102	0.3544
0.742475													0.6145	0.3102	0.2676	0.3105	0.3652
0.745973													0.6202	0.3113	0.2745	0.3163	0.3655
0.80087													0.6214	0.3152	0.277	0.3212	0.367
0.816295													0.6416	0.3161	0.2781	0.3233	0.3687
0.816888													0.6447	0.3169	0.2786	0.3242	0.3724
0.957037													0.6557	0.3182	0.2806	0.3257	0.3724
1.01047													0.6714	0.3237	0.2848	0.3355	0.3776
1.02662													0.6816	0.3284	0.2861	0.336	0.3861
1.16715													0.6939	0.3354	0.2917	0.3403	0.3929
1.41737													0.7129	0.3394	0.2929	0.3456	0.3938
													0.7395	0.3397	0.2939	0.3533	0.3988
													0.7652	0.3398	0.294	0.3548	0.4016
													0.78	0.3552	0.2962	0.3558	0.4085
													0.7911	0.3554	0.3022	0.3585	0.4094
													0.8254	0.3571	0.3036	0.3609	0.4098
													0.838	0.3593	0.3042	0.3625	0.4099
													0.876	0.3605	0.3056	0.3626	0.4106
													0.945	0.3607	0.3162	0.3627	0.415
													1.0417	0.3715	0.3164	0.3631	0.4183
													1.0493	0.373	0.3196	0.3667	0.4186
														0.381	0.3199	0.3716	0.4247
														0.3882	0.3224	0.3718	0.4349
														0.3885	0.3253	0.3724	0.4388
														0.391	0.3281	0.3742	0.4413
														0.3951	0.3338	0.3775	0.4439
														0.3998	0.334	0.3795	0.445
														0.4001	0.338	0.3822	0.449
														0.4027	0.338	0.3886	0.4524
														0.4053	0.3451	0.3969	0.4593
														0.4074	0.3485	0.4024	0.4622
														0.4081	0.3485	0.4055	0.4639
														0.4097	0.35	0.4118	0.4681
														0.4315	0.3522	0.4122	0.4706
														0.4341	0.3524	0.4195	0.4769
														0.4394	0.3559	0.4267	0.5068
														0.446	0.3662	0.4287	0.5096
														0.4498	0.3703	0.4301	0.5144
														0.4504	0.3762	0.4315	0.5174
														0.4521	0.3782	0.4352	0.5193
														0.4651	0.3883	0.4414	0.5339
														0.4691	0.39	0.4416	0.5375
														0.4707	0.3928	0.445	0.5381
														0.4709	0.3965	0.446	0.5386
														0.4757	0.3969	0.4513	0.5394
														0.4825	0.4072	0.4542	0.54
														0.4864	0.4135	0.4565	0.5411
														0.4907	0.4142	0.4586	0.5488
														0.4942	0.4154	0.459	0.5523
														0.5076	0.4193	0.4632	0.5645
														0.5279	0.4219	0.4658	0.5681
														0.5281	0.4266	0.4674	0.5725
														0.5369	0.427	0.4701	0.574
														0.5537	0.4281	0.4701	0.5744
														0.5576	0.4289	0.471	0.5762
														0.5735	0.4313	0.4723	0.5792
														0.5793	0.4315	0.4839	0.5859
														0.5902	0.4326	0.485	0.6357
														0.5929	0.4328	0.4858	0.6453
														0.5942	0.4361	0.4877	0.6526
														0.6174	0.4377	0.4897	0.6534
														0.6253	0.4395	0.4949	0.6556
														0.6337	0.4404	0.499	0.6778
														0.6543	0.4435	0.5006	0.6837
														0.6547	0.4505	0.5071	0.6983
														0.6561	0.4514	0.5114	0.7002
														0.6618	0.4623	0.5128	0.7069
														0.6709	0.4711	0.5149	0.7102
														0.6714	0.4739	0.5213	0.7311
														0.6809	0.4841	0.5313	0.7415
														0.6872	0.4847	0.5313	0.749
														0.6928	0.4903	0.533	0.7744
														0.7085	0.4917	0.536	0.7854
														0.7101	0.5183	0.5379	0.8088
														0.7119	0.5265	0.5389	0.8152
														0.7239	0.5273	0.5432	0.8253
														0.7323	0.5276	0.55	0.8326
														0.7341	0.5286	0.5515	0.8424
														0.7378	0.5286	0.5557	0.8454
														0.7395	0.5315	0.5613	0.8518
														0.7585	0.552	0.5675	0.8569
														0.7901	0.5549	0.5735	0.914
														0.7998	0.5596	0.5744	0.9744
														0.8329	0.5726	0.5828	1.0496
														0.8398	0.5829	0.5861	1.0616
														0.8611	0.5862	0.5877	1.0735
														0.8809	0.5919	0.5908	1.1426
														0.8888	0.5929	0.591	1.1534
														0.9118	0.5957	0.5919	1.2163
														0.9354	0.5978	0.5956	1.3515
														0.9797	0.6073	0.599
														1.033	0.6106	0.6101
														1.0855	0.6158	0.62
														1.0986	0.62	0.6315
														1.104	0.627	0.6374
														1.1177	0.6281	0.6396
														1.2277	0.6372	0.6547
														1.296	0.6404	0.6668
															0.6477	0.6679
															0.6594	0.682
															0.6761	0.6879
															0.6803	0.7029
															0.7257	0.7047
															0.7294	0.7213
															0.7444	0.7262
															0.7444	0.7329
															0.7564	0.7391
															0.7693	0.7428
															0.7786	0.7469
															0.7821	0.7476
															0.8154	0.7554
															0.8219	0.7704
															0.8488	0.7704
															0.8496	0.7758
															0.85	0.807
															0.881	0.8156
															0.8821	0.8198
															0.8882	0.8492
															0.8911	0.8737
															0.8955	0.8886
															0.9042	0.8888
															0.9323	0.9041
															0.9963	0.9202
															1.0649	0.9825
															1.2206	0.9855
															1.2244	1.2076
															1.2447	1.2312
															1.2621	1.2499
															1.3431	1.3152
															1.4238	1.4334
															1.4715

## Sheet: Pair 3 (chr15_asymmetric)
Chr15_300K symmetric, CICI												Chr15_300K symmetric, Control
no rap	7.5mins	12.5mins	17.5mins	22.5mins	32.5mins	40mins	60mins	80mins	100mins			no rap	20mins	40mins	60mins	80mins	100mins	120mins
0.0278	0.2027	0.0192	0.1432	0.0495	0.0349	0.0349	0.0116	0.0654	0.0817			0.093	0.0903	0.0468	0.0725	0.0605	0.0461	0.0098
0.0782	0.2369	0.0477	0.2027	0.0637	0.0735	0.0495	0.0198	0.0657	0.0925			0.099	0.1106	0.1176	0.1337	0.0773	0.0524	0.1066
0.0916	0.2552	0.1151	0.2341	0.0787	0.0805	0.0637	0.0371	0.08	0.1011			0.146	0.1167	0.1228	0.1477	0.0857	0.0593	0.1165
0.0944	0.2589	0.1434	0.2369	0.0918	0.1096	0.0735	0.0556	0.09	0.1083			0.1588	0.1427	0.1285	0.1748	0.0916	0.0748	0.141
0.1332	0.3077	0.1664	0.2552	0.0932	0.1158	0.0787	0.0776	0.0903	0.1196			0.2339	0.1499	0.1318	0.1764	0.1081	0.0829	0.1552
0.1344	0.3398	0.1768	0.2589	0.0943	0.1252	0.0805	0.0783	0.0916	0.1314			0.2544	0.1524	0.1429	0.1818	0.1329	0.1093	0.1588
0.1683	0.3879	0.2002	0.3018	0.0981	0.1311	0.0918	0.0952	0.1082	0.1364			0.2691	0.1627	0.1678	0.1857	0.1379	0.1426	0.1598
0.1726	0.4091	0.2008	0.3077	0.1157	0.1516	0.0932	0.0984	0.1129	0.152			0.2707	0.1634	0.1741	0.1938	0.1545	0.1484	0.1753
0.2392	0.4442	0.203	0.3173	0.166	0.1867	0.0943	0.1074	0.1173	0.1594			0.2809	0.1793	0.1794	0.202	0.1548	0.1528	0.1755
0.2403	0.5046	0.2096	0.3398	0.1688	0.209	0.0981	0.1087	0.122	0.1989			0.2822	0.1816	0.211	0.2026	0.1872	0.1627	0.1782
0.2483	0.581	0.2115	0.3879	0.1735	0.2096	0.1096	0.1091	0.1242	0.2087			0.2861	0.1846	0.2185	0.2037	0.1978	0.1779	0.1841
0.2523	0.6358	0.2126	0.3886	0.1755	0.2495	0.1157	0.1097	0.1307	0.2338			0.3053	0.2026	0.247	0.205	0.2109	0.1811	0.1924
0.2704	0.6736	0.2199	0.4091	0.204	0.2499	0.1158	0.1112	0.133	0.2736			0.3122	0.2378	0.2812	0.2055	0.2202	0.1915	0.208
0.2855		0.2273	0.4442	0.2061	0.2522	0.1252	0.1184	0.1336	0.2789			0.3192	0.2443	0.3017	0.2119	0.2215	0.1977	0.2107
0.2866		0.2305	0.5046	0.242	0.2653	0.1311	0.1481	0.1433	0.2794			0.3263	0.2724	0.3096	0.2167	0.2244	0.2028	0.2166
0.2929		0.2372	0.581	0.2621	0.2787	0.1516	0.1507	0.1549	0.287			0.3315	0.2896	0.3151	0.2459	0.2436	0.2129	0.2486
0.2952		0.2519	0.6358	0.28	0.3069	0.166	0.1593	0.1664	0.307			0.3353	0.3133	0.3242	0.2478	0.2524	0.2145	0.2497
0.2976		0.2535	0.6736	0.3303	0.3169	0.1688	0.164	0.1693	0.3298			0.3386	0.3354	0.3296	0.2513	0.2653	0.2146	0.2522
0.2977		0.2556	0.7233	0.3446	0.3257	0.1735	0.1722	0.1722	0.3373			0.3459	0.3535	0.3318	0.2543	0.2797	0.215	0.2587
0.3044		0.2673	0.7598	0.3522	0.3289	0.1755	0.1943	0.1888	0.3507			0.3555	0.3634	0.3409	0.2546	0.2837	0.2209	0.259
0.3318		0.2739		0.3578	0.3579	0.1867	0.1977	0.2185	0.3772			0.3566	0.3678	0.3561	0.2631	0.2863	0.2221	0.2671
0.3847		0.2812		0.3811	0.3672	0.204	0.216	0.2196	0.4249			0.3648	0.3685	0.3668	0.2843	0.2915	0.2363	0.2722
0.3953		0.2855		0.3987	0.385	0.2061	0.2166	0.2268	0.4289			0.3711	0.3808	0.3746	0.2846	0.3016	0.2431	0.2737
0.4153		0.2886		0.404	0.3853	0.209	0.2167	0.2271	0.4373			0.3757	0.3858	0.3842	0.2927	0.3324	0.2569	0.2751
0.4167		0.304		0.4102	0.4012	0.2096	0.2211	0.2531	0.5775			0.4008	0.3887	0.3856	0.2942	0.3411	0.2631	0.2804
0.429		0.3107		0.4224	0.4028	0.242	0.2323	0.2618	0.5955			0.4036	0.3912	0.3892	0.3018	0.3414	0.2738	0.2986
0.448		0.326		0.7843	0.4047	0.2495	0.2386	0.2717	0.6039			0.4047	0.3932	0.3967	0.3135	0.3485	0.277	0.3053
0.4506		0.3795		0.8966	0.4127	0.2499	0.2508	0.3103	0.7019			0.4055	0.396	0.4023	0.3144	0.3583	0.2775	0.3119
0.4624		0.381		1.3347	0.532	0.2522	0.257	0.3152	0.759			0.4145	0.4016	0.4076	0.3198	0.3968	0.2889	0.315
0.4843		0.3817		1.3379	0.6442	0.2621	0.2854	0.3161	1.1885			0.4146	0.4036	0.4077	0.3329	0.3982	0.3006	0.319
0.4913		0.4469			0.6998	0.2653	0.2887	0.3234	1.3118			0.4181	0.4142	0.4174	0.3344	0.4032	0.3156	0.3228
0.5021		0.4518			0.8364	0.2787	0.3009	0.3415	1.3992			0.419	0.416	0.4205	0.3365	0.4065	0.3232	0.3348
0.5138		0.4569			0.9905	0.28	0.3085	0.3463				0.4206	0.4239	0.4297	0.3401	0.4123	0.33	0.3437
0.514		0.5741			1.1274	0.3069	0.3122	0.3483				0.4319	0.4262	0.4522	0.3459	0.4201	0.3324	0.3461
0.5169		0.597				0.3169	0.3142	0.3737				0.4433	0.4291	0.4535	0.3479	0.4282	0.3346	0.3465
0.5372		0.649				0.3257	0.3181	0.3859				0.4477	0.4527	0.4539	0.3574	0.4438	0.3414	0.3556
0.5608		0.6528				0.3289	0.319	0.3934				0.4606	0.4555	0.4734	0.3683	0.4485	0.3418	0.3558
0.5638		0.6696				0.3303	0.323	0.3992				0.4625	0.4593	0.4783	0.3729	0.4498	0.3447	0.3591
0.5645		0.7146				0.3446	0.3243	0.4112				0.4707	0.4616	0.4858	0.3936	0.45	0.3555	0.3622
0.571		0.7203				0.3522	0.3366	0.4118				0.471	0.4719	0.4911	0.4097	0.4506	0.3661	0.374
0.5955		0.7998				0.3578	0.3464	0.4155				0.4754	0.4907	0.4947	0.4187	0.4631	0.3721	0.3754
0.6107		0.8603				0.3579	0.3521	0.4612				0.4776	0.4935	0.507	0.4234	0.482	0.3733	0.3782
0.6262		0.8663				0.3672	0.3552	0.4654				0.4799	0.4941	0.523	0.429	0.4925	0.3763	0.3842
0.6462		0.886				0.3811	0.367	0.6553				0.4873	0.4959	0.5263	0.4359	0.5017	0.3823	0.3867
0.648		0.8912				0.385	0.3782	0.7242				0.4883	0.5163	0.5291	0.4368	0.5102	0.3907	0.3885
0.653		0.92				0.3853	0.3974	0.7551				0.4889	0.5316	0.5367	0.4474	0.5206	0.3942	0.3908
0.6594		0.9476				0.3987	0.4054	0.8522				0.4893	0.5456	0.5413	0.4583	0.5296	0.3966	0.3921
0.6708		1.0079				0.4012	0.4494	0.9409				0.4915	0.5729	0.5414	0.4599	0.5475	0.3969	0.3947
0.6721		1.0231				0.4028	0.4635	1.0507				0.5153	0.579	0.5616	0.4639	0.5554	0.4033	0.4207
0.673						0.404	0.4751	1.0754				0.5163	0.5885	0.5743	0.4674	0.5585	0.4072	0.4402
0.681						0.4047	0.5172	1.0946				0.529	0.5926	0.5761	0.4751	0.564	0.419	0.4406
0.6847						0.4102	0.5736	1.1389				0.531	0.5929	0.5814	0.4814	0.5641	0.4256	0.4438
0.6849						0.4127	0.6192	1.1689				0.5448	0.5974	0.5821	0.4849	0.5711	0.4381	0.4454
0.6932						0.4224	0.6395	1.2928				0.5511	0.5976	0.5897	0.4915	0.589	0.4447	0.4498
0.7052						0.532	0.6467	1.3103				0.5558	0.6063	0.5914	0.4922	0.6159	0.4485	0.4513
0.7055						0.6442	0.6747					0.5633	0.6083	0.5956	0.4945	0.6169	0.4513	0.4556
0.7373						0.6998	0.7331					0.5867	0.6115	0.6089	0.4963	0.6269	0.4568	0.4598
0.7424						0.7843	0.7488					0.5908	0.6146	0.6245	0.5048	0.6445	0.4595	0.4598
0.7557						0.8364	0.7739					0.6062	0.6184	0.6423	0.5116	0.6447	0.4599	0.4653
0.7642						0.8966	0.791					0.607	0.6263	0.6567	0.5163	0.6968	0.4655	0.4662
0.7832						0.9905	0.8881					0.6413	0.6448	0.6602	0.5176	0.7253	0.4666	0.4664
0.8336						1.1274	1.1475					0.6595	0.6563	0.6644	0.5363	0.7413	0.4751	0.468
0.8513						1.3347	1.4848					0.6722	0.6698	0.692	0.5387	0.7422	0.4759	0.4781
0.875						1.3379						0.6735	0.6724	0.6958	0.5797	0.7468	0.4768	0.4791
0.8822												0.677	0.6746	0.6959	0.5949	0.7571	0.477	0.4911
0.9324												0.6828	0.7229	0.7099	0.5954	0.781	0.4797	0.4987
0.9325												0.6925	0.7315	0.7128	0.6072	0.7945	0.483	0.5003
1.1898												0.7007	0.7748	0.7154	0.6092	0.7962	0.4905	0.5021
1.2337												0.7141	0.8389	0.7211	0.6159	0.8062	0.5039	0.5045
1.4016												0.7184	0.9582	0.7709	0.6269	0.8129	0.5039	0.5059
												0.7307	0.9588	0.7715	0.6374	0.8188	0.5096	0.53
												0.7448	0.9654	0.7752	0.6448	0.8257	0.5214	0.5337
												0.7456	0.9871	0.7978	0.6692	0.8333	0.5259	0.537
												0.7644	1.0557	0.8783	0.6876	0.8622	0.5416	0.5477
												0.7645	1.0792	0.9104	0.6915	0.8634	0.5425	0.5487
												0.7679	1.0913	0.9119	0.7056	0.8773	0.5435	0.551
												0.7772	1.3994	0.9213	0.7066	0.9091	0.5517	0.5641
												0.7814		0.9364	0.712	0.9104	0.561	0.5694
												0.7866		0.9417	0.7284	0.9237	0.5672	0.5872
												0.7948		0.9809	0.7302	0.9817	0.5682	0.5911
												0.8133		1.0039	0.7974	0.9928	0.5687	0.5975
												0.8513		1.0078	0.8076	1.0042	0.5856	0.5993
												0.8595		1.0231	0.8155	1.0247	0.5856	0.6
												0.8614		1.0332	0.8423	1.0303	0.5884	0.6026
												0.8975		1.0802	0.8644	1.0416	0.5937	0.6099
												0.9159		1.1009	0.8734	1.1087	0.5944	0.6223
												0.9325		1.1645	0.8925	1.1098	0.5964	0.6292
												1.0153		1.1998	0.9118	1.1361	0.6064	0.6449
												1.0504		1.2231	0.928	1.2081	0.6082	0.6472
												1.165		1.562	0.954		0.6133	0.655
															0.9615		0.6141	0.6554
															0.991		0.6152	0.658
															1.0027		0.6294	0.6587
															1.0172		0.6465	0.6629
															1.0542		0.6491	0.6642
															1.084		0.6517	0.6763
															1.1212		0.656	0.6794
															1.1256		0.6599	0.6908
															1.1582		0.669	0.6936
																	0.6875	0.6994
																	0.6879	0.7033
																	0.7004	0.7131
																	0.7065	0.7168
																	0.7079	0.7217
																	0.7098	0.728
																	0.7171	0.7305
																	0.7177	0.7344
																	0.7184	0.7649
																	0.7358	0.7805
																	0.7366	0.7911
																	0.7601	0.8088
																	0.7632	0.8096
																	0.7751	0.8118
																	0.8017	0.8122
																	0.8164	0.813
																	0.8355	0.8312
																	0.8375	0.8451
																	0.8395	0.906
																	0.8398	0.9067
																	0.8416	0.9187
																	0.8627	0.9356
																	0.8682	0.9392
																	0.8913	0.9494
																	0.8945	1.0231
																	0.9075	1.1035
																	0.9453	1.2358
																	0.9465	1.3563
																	0.9704	1.5301
																	0.9801
																	0.9894
																	0.9959
																	1.0305
																	1.0525
																	1.1452
																	1.1503
																	1.1511
																	1.156
																	1.161
																	1.3066
																	1.4769

## Sheet: Pair 4 (chr 12)
CICI													Control
no rap	7.5mins	17.5mins	22.5mins	32.5mins	37.5mins	42.5mins	52.5mins	57.5mins	75mins	95mins	120mins		no rap (0 min)	20mins	40mins	60mins	80mins	100mins	180 min
0.0593	0.0311	0.0241	0.0385	0.0696	0.0215	0.0428	0.0364	0.0556	0.0476	0.0321	0.0451		0.1766	0.0712	0.1408	0.1147	0.0473	0.1823	0.0709
0.0762	0.0319	0.0335	0.0489	0.0754	0.0379	0.0605	0.0395	0.0575	0.0719	0.0513	0.0675		0.2021	0.1304	0.2179	0.1604	0.1049	0.3098	0.108
0.0858	0.1453	0.062	0.0718	0.0833	0.0558	0.0865	0.0639	0.0605	0.0833	0.082	0.0968		0.2149	0.1497	0.2395	0.1802	0.1652	0.313	0.1523
0.0865	0.1759	0.062	0.0723	0.086	0.0713	0.1006	0.0954	0.0813	0.0852	0.0821	0.1008		0.2441	0.1691	0.2759	0.1854	0.3855	0.3273	0.2425
0.0897	0.207	0.0664	0.0842	0.1024	0.0803	0.1035	0.1426	0.0818	0.0878	0.085	0.1362		0.2501	0.1757	0.2879	0.2063	0.4094	0.3639	0.3795
0.0947	0.2554	0.13	0.0931	0.1205	0.1131	0.1317	0.1505	0.0973	0.0911	0.1148	0.1562		0.2676	0.1999	0.335	0.2153	0.4376	0.3842	0.4046
0.0967	0.2661	0.1442	0.1041	0.139	0.1229	0.1327	0.1569	0.1069	0.0941	0.1173	0.1658		0.282	0.217	0.34	0.2516	0.5035	0.3997	0.5069
0.0983	0.3018	0.1497	0.1111	0.1946	0.1299	0.1344	0.1618	0.1283	0.1014	0.1228	0.2187		0.2866	0.2189	0.3482	0.2821	0.5168	0.4209	0.5199
0.1195	0.3569	0.1656	0.1338	0.2101	0.154	0.146	0.1664	0.1373	0.1088	0.1274	0.2237		0.2913	0.234	0.3603	0.2829	0.5444	0.4216	0.5355
0.1462	0.3699	0.1779	0.1739	0.2136	0.154	0.1575	0.1707	0.151	0.1339	0.1308	0.2342		0.3084	0.2653	0.4207	0.2996	0.6115	0.5018	0.6396
0.1599	0.3952	0.1791	0.1764	0.2162	0.155	0.1598	0.174	0.1526	0.1438	0.1406	0.2358		0.3153	0.2686	0.4216	0.3151	0.6411	0.5144	0.6769
0.1614	0.4149	0.1998	0.194	0.2183	0.1654	0.1631	0.1774	0.1565	0.1461	0.1492	0.2384		0.3318	0.2712	0.4345	0.3192	0.6793	0.5289	0.8052
0.1651	0.4578	0.2102	0.1994	0.221	0.1809	0.1895	0.1925	0.1646	0.1461	0.1581	0.239		0.3416	0.3179	0.4406	0.3214	0.7133	0.5319	0.8152
0.1681	0.5154	0.2222	0.2296	0.2301	0.1972	0.2035	0.2106	0.1691	0.1731	0.1739	0.2548		0.3479	0.3222	0.446	0.3646	0.8124	0.5872	1.0699
0.1686	0.5404	0.2462	0.2411	0.2348	0.2109	0.2127	0.2173	0.1816	0.1735	0.1807	0.2626		0.372	0.3475	0.4525	0.3706	1.0299	0.6062	1.1426
0.1709	0.5669	0.2514	0.2433	0.2411	0.2206	0.2148	0.2215	0.207	0.1825	0.1822	0.3269		0.3733	0.3586	0.4766	0.3727	1.0635	0.6937	1.3783
0.1809	0.5946	0.2636	0.2463	0.2489	0.2429	0.221	0.2359	0.2173	0.1871	0.1826	0.3355		0.3767	0.3808	0.4881	0.3752	1.0952	0.6966	1.5851
0.1849	0.5983	0.2734	0.2572	0.2717	0.2558	0.237	0.2411	0.2275	0.198	0.1832	0.3474		0.42	0.3843	0.53	0.3797	1.1832	0.7544	1.5874
0.1919	0.6154	0.278	0.2741	0.2972	0.262	0.2417	0.2684	0.2489	0.1992	0.1893	0.359		0.4291	0.4045	0.5552	0.416	1.2043	0.7644
0.2133	0.6673	0.2804	0.2767	0.3313	0.2638	0.2433	0.3072	0.2673	0.2106	0.1917	0.363		0.4303	0.4153	0.5937	0.4169	1.2897	0.7787
0.218	0.7015	0.297	0.2811	0.3545	0.2718	0.2528	0.3087	0.2826	0.2175	0.194	0.381		0.4546	0.4237	0.6084	0.456	1.4114	0.7968
0.2298	0.7783	0.3353	0.286	0.3559	0.2861	0.265	0.3254	0.287	0.2338	0.1954	0.4344		0.4587	0.4245	0.6085	0.4581		0.8088
0.2444	0.7861	0.3391	0.3072	0.4178	0.3117	0.2882	0.3307	0.2983	0.2461	0.2074	0.4904		0.4643	0.4298	0.6107	0.4642		0.8338
0.2453	0.8668	0.3584	0.3401	0.4218	0.3668	0.311	0.3338	0.313	0.2506	0.2521	0.5282		0.4647	0.4319	0.6274	0.4733		0.8598
0.2481	0.9081	0.3603	0.3449	0.4281	0.3844	0.326	0.3351	0.3223	0.2523	0.253	0.5423		0.4953	0.4532	0.6473	0.4923		0.8655
0.2526	0.9372	0.3794	0.3496	0.4377	0.3876	0.3272	0.397	0.3246	0.2693	0.2709	0.5822		0.4972	0.4604	0.6495	0.4952		0.9007
0.2529	0.9647	0.4184	0.3536	0.4953	0.5112	0.3501	0.4682	0.3473	0.27	0.2782	0.7019		0.5054	0.4626	0.6539	0.5028		1.1189
0.2652	0.9701	0.4588	0.3625	0.557	0.6075	0.3671	0.4735	0.359	0.2798	0.3233	0.8122		0.5056	0.4741	0.7136	0.5237		1.14
0.2783	0.9729	0.4646	0.3823	0.611	0.6597	0.4056	0.4833	0.4101	0.2847	0.3441	0.9939		0.5389	0.485	0.7235	0.5398		1.1697
0.2885	0.974	0.5154	0.4192	0.6112	0.6877	0.4186	0.492	0.4199	0.2984	0.3676	1.2605		0.5469	0.5035	0.7303	0.5548		1.18
0.2962	1.1317	0.5318	0.44	0.6121	0.7216	0.4212	0.6847	0.4437	0.2987	0.4139			0.5575	0.506	0.8422	0.5849		1.1915
0.3001	1.2101	0.5553	0.4595	0.6249	0.8013	0.4244	0.6851	0.473	0.3321	0.4227			0.56	0.5086	0.8935	0.5921		1.2199
0.309	1.2287	0.5576	0.4833	0.7053	0.8073	0.4266	0.738	0.5185	0.3545	0.4725			0.5642	0.5174	0.9186	0.5979		1.2739
0.3127	1.2588	0.5619	0.4835	0.7455	0.9705	0.4433	0.9063	0.5247	0.3705	0.6002			0.5657	0.5267	0.9222	0.599		1.4235
0.3189	1.4621	0.5711	0.5506	0.8758	1.0494	0.4565	0.9346	0.5379	0.3789	0.603			0.5996	0.5416	0.9291	0.6267
0.3276	1.7267	0.5717	0.5917	0.8895	1.2166	0.4736	0.9378	0.5565	0.4075	0.6556			0.6106	0.5557	0.9474	0.6497
0.3282	2.0378	0.5856	0.6049	0.9839	1.2475	0.4908	0.9761	0.5768	0.4471	0.7864			0.656	0.5595	0.9595	0.6554
0.3355	0.0792	0.6196	0.6266	0.985	1.5522	0.5001	0.9912	0.6614	0.4627	0.8407			0.6801	0.5679	0.965	0.6562
0.3409	0.1664	0.6987	0.6586	1.0065		0.5809	1.1202	0.7042	0.467	0.9278			0.6816	0.5702	0.966	0.6586
0.3412	0.2774	0.7172	0.7052	1.0285		0.5829	1.2103	0.7223	0.5127	1.0953			0.6861	0.5708	0.9925	0.681
0.3541	0.3723	0.7284	0.7456	1.0311		0.6105	1.33	0.7402	0.579	1.1059			0.6949	0.5795	1.0425	0.6872
0.3588	0.4111	0.7299	0.7647	1.0357		0.6159		0.7914	0.6301	1.1777			0.6963	0.58	1.1208	0.688
0.3591	0.4251	0.7299	0.7994	1.2026		0.6948		0.8154	0.6853				0.6984	0.6236	1.1434	0.6885
0.361	0.6406	0.7459	0.8192	1.2665		0.7482		0.8217	0.7122				0.717	0.6239	1.3016	0.6944
0.3644	0.6542	0.7608	0.9882	1.2967		0.7482		0.8598	0.8542				0.7184	0.6344	1.3037	0.6984
0.3652	0.6659	0.8349	0.9928	1.5478		0.7668		0.9881	1.044				0.7399	0.6492	1.3179	0.7195
0.3657	0.6816	0.88	1.0245	1.5796		0.7721		1.0846	1.149				0.7407	0.6637	1.3289	0.7325
0.3694	1.0082	0.9286	1.0509			0.8099		1.1506	1.1511				0.7513	0.6697	1.5823	0.7497
0.3696	1.0212	0.9829	1.0721			0.8302		1.2434	1.22				0.763	0.678		0.7647
0.372	1.0463	1.0644	1.0908			0.8735		1.4009	1.4962				0.79	0.6806		0.7718
0.3727	1.1465	1.0778	1.1809			0.9092		1.4731	1.5452				0.8088	0.6821		0.7803
0.3838	1.2262	1.1178	1.242			0.9468		1.7455					0.8287	0.703		0.8652
0.391		1.2219	1.2599			0.9509		1.8403					0.866	0.7071		0.8797
0.3975		1.2451	1.2655			0.9612							0.8674	0.7086		0.9025
0.4005		1.3017	1.2956			1.0109							0.9155	0.7198		0.9124
0.4048		1.3355	1.3543			1.1192							0.9551	0.7229		0.9227
0.4063		1.4218	1.4048			1.1412							0.9594	0.7254		0.9305
0.4148		1.4715	1.4395			1.1693							0.9856	0.7349		0.9365
0.4184			1.4648			1.2586							1.0045	0.7381		0.9371
0.4325			1.5796			1.2923							1.0312	0.7456		0.9431
0.4341													1.045	0.7584		0.9578
0.4484													1.2472	0.7615		0.9607
0.4497														0.7841		0.9752
0.4519														0.8178		0.9879
0.4561														0.8388		0.9995
0.4584														0.8657		1.003
0.4593														0.8664		1.0125
0.4623														0.877		1.0405
0.4624														0.882		1.0458
0.4646														0.8971		1.0736
0.4726														0.9052		1.0779
0.4737														0.9317		1.0821
0.4818														0.9546		1.1104
0.4927														0.9742		1.1175
0.4979														0.9871		1.1993
0.4998														1.018		1.2051
0.5012														1.055		1.2256
0.5029														1.092		1.2568
0.5072														1.0984		1.2987
0.5191														1.1183		1.3946
0.521														1.1184		1.4644
0.5256														1.1425		1.5003
0.5405														1.157
0.541														1.163
0.5416														1.1638
0.545														1.1895
0.547														1.1947
0.5487														1.216
0.5493														1.2613
0.5534														1.2741
0.5585														1.4396
0.5666
0.5682
0.5767
0.5802
0.5908
0.6017
0.6047
0.6108
0.6156
0.6158
0.6186
0.6244
0.6265
0.6277
0.628
0.6368
0.6407
0.6457
0.6514
0.652
0.6576
0.6579
0.6592
0.6756
0.6841
0.6941
0.701
0.7137
0.7254
0.7308
0.7517
0.7596
0.7659
0.7767
0.786
0.7986
0.8036
0.809
0.809
0.8261
0.8356
0.8387
0.8493
0.8534
0.8593
0.8661
0.8679
0.8693
0.8712
0.8845
0.8848
0.8977
0.9186
0.9197
0.9232
0.9284
0.9475
0.9522
0.9537
0.9573
0.9594
0.962
0.9658
0.9875
1.0023
1.0024
1.0385
1.0558
1.0608
1.0689
1.0852
1.0937
1.098
1.1083
1.1093
1.1298
1.1372
1.1459
1.1517
1.1689
1.1976
1.2028
1.2032
1.2064
1.2146
1.2635
1.2664
1.2833
1.3446
1.3449
1.3683
1.4012
1.4143
1.4385
1.4388
1.4863
1.5278
1.5351
1.5364
1.5575
1.6161

## Sheet: Pair 5 (inter 1)
	CICI strain																	Control
At time (min)	T=0	T=11	T=15	T=21	T=25	T=31	T=34	T=40	T=45	T=49	T=55	T=59	T=71	T=82	T=101	T=111		no rap (0 min)	20 min	40 min	60 min	80 min	100 min
All distances (um)	0.0562875	0.00785442	0.0148012	0.0113565	0.0188041	0.019905	0.00221591	0.00586501	0.020069	0.00772337	0.0283132	0.00517764	0.0271642	0.0175344	0.00755439	0.010129		0.0793	0.2265	0.1013	0.2333	0.2095	0.1446
	0.0682269	0.0471792	0.0202526	0.0266562	0.0349794	0.0298092	0.0264446	0.0104103	0.0207333	0.0205049	0.0298002	0.015859	0.0446727	0.0338528	0.0115007	0.0181014		0.0937	0.2388	0.1761	0.3432	0.2382	0.1832
	0.103561	0.0486565	0.0223108	0.0275931	0.0476688	0.0345534	0.0296618	0.0215143	0.0216045	0.0247146	0.0306603	0.0245796	0.0450895	0.0404974	0.0169287	0.0193055		0.1131	0.2601	0.4009	0.5217	0.3189	0.2216
	0.107439	0.0597958	0.0245621	0.0288485	0.0477664	0.0364427	0.0513041	0.0254569	0.0225971	0.0274002	0.0317717	0.0294482	0.0466888	0.0405753	0.0189213	0.0253986		0.1342	0.3242	0.4165	0.5535	0.3691	0.2319
	0.117031	0.0598717	0.0410601	0.0312887	0.0498393	0.0408653	0.0533459	0.0315738	0.0239487	0.030166	0.0321293	0.0310527	0.049608	0.0421856	0.0189645	0.0274235		0.1357	0.4119	0.4831	0.6775	0.3904	0.2811
	0.124176	0.0621908	0.041678	0.0376447	0.0506767	0.0458358	0.0577758	0.0323207	0.026701	0.0308316	0.0329551	0.0325322	0.0498341	0.0428446	0.0195213	0.036045		0.1363	0.4173	0.5099	0.6883	0.4452	0.3436
	0.138512	0.0646194	0.0425417	0.0426012	0.0553282	0.0481259	0.0579518	0.0330188	0.0288255	0.0344547	0.0329596	0.0340364	0.0533555	0.0503235	0.0214296	0.0400439		0.1379	0.4273	0.5619	0.7252	0.4603	0.3666
	0.139421	0.0652566	0.0544892	0.0470754	0.0581088	0.0481269	0.0635132	0.0355016	0.0358968	0.0407311	0.0337971	0.0420012	0.0573755	0.0507305	0.0313362	0.0562896		0.1567	0.4491	0.6031	0.8124	0.5506	0.4398
	0.14742	0.0678339	0.0556246	0.0498079	0.0600927	0.0484783	0.064778	0.0493389	0.0374936	0.048498	0.03738	0.0437427	0.061013	0.0533476	0.0412009	0.0569004		0.2034	0.4757	0.6452	1.1772	0.5833	0.4987
	0.14742	0.0707497	0.0618719	0.0516022	0.0603572	0.0575272	0.0665009	0.053336	0.0411185	0.0516182	0.0376512	0.0441244	0.0624357	0.0542408	0.0456361	0.059944		0.2039	0.477	0.7957	1.4423	0.5938	0.5972
	0.15499	0.0821328	0.0653513	0.0529305	0.0614917	0.0620828	0.0674404	0.0573287	0.0413744	0.052302	0.0406984	0.0468906	0.0748894	0.0607737	0.0476074	0.0616129		0.215	0.4827	0.8146		0.6528	0.6283
	0.15567	0.0828586	0.066959	0.0536971	0.0625295	0.0621438	0.0727175	0.0579827	0.0419984	0.0558565	0.0449314	0.0475512	0.0786003	0.0616582	0.0543577	0.0630296		0.2154	0.4876	0.8373		0.6814	0.6662
	0.15567	0.0843573	0.0674398	0.0624345	0.0633709	0.065576	0.0737002	0.060269	0.0478809	0.0578043	0.0523061	0.052108	0.0827493	0.0670169	0.0576971	0.0684245		0.2416	0.5323	0.8487		0.6858	0.6912
	0.156893	0.0849122	0.0676722	0.0700029	0.0638241	0.0684135	0.0740383	0.0627896	0.0523032	0.0685384	0.0583059	0.0569484	0.0832845	0.0722901	0.0614549	0.0768121		0.2423	0.547	1.1239		0.7073	0.7153
	0.157901	0.0856751	0.0732293	0.0700042	0.0652053	0.0710938	0.0761785	0.068548	0.0533663	0.0713286	0.0594199	0.0578023	0.0850176	0.076543	0.0643136	0.076881		0.2451	0.5732	1.1848		0.7196	0.765
	0.177874	0.0860776	0.0855408	0.0744456	0.0673243	0.0751395	0.0846894	0.0726739	0.0560164	0.0745139	0.0605141	0.0593621	0.0889225	0.0787285	0.0714908	0.0797884		0.2454	0.589	1.2314		0.7747	0.904
	0.179388	0.0907671	0.0857185	0.0749321	0.0723862	0.0753203	0.0855373	0.0765678	0.0570562	0.0771993	0.0629394	0.0594552	0.0921279	0.0789167	0.0727545	0.081253		0.2619	0.5975	1.5701		0.7948	1.0015
	0.187719	0.0971394	0.0862345	0.0755316	0.0738778	0.0767136	0.0859879	0.0773615	0.0613977	0.0787222	0.0639774	0.061429	0.0933631	0.0883466	0.0730181	0.0889766		0.2849	0.7125			0.8573	1.0112
	0.211634	0.101429	0.0890979	0.0763172	0.0744278	0.0768442	0.0860101	0.0787318	0.0679478	0.0790851	0.0641227	0.0628213	0.0986981	0.0896106	0.0733113	0.0892311		0.2868	0.7205			0.9438	1.069
	0.212194	0.104109	0.0891778	0.0764193	0.0770632	0.0780153	0.0874934	0.0794964	0.0700139	0.0806537	0.0692057	0.0632876	0.100253	0.091177	0.0751694	0.0896187		0.2926	0.7731			0.9751
	0.217005	0.10707	0.0957251	0.080389	0.0779168	0.0803359	0.0876315	0.084683	0.0782811	0.0867928	0.0698689	0.0658414	0.102092	0.0914078	0.0762732	0.0942711		0.3096	0.7825			0.9923
	0.217941	0.115662	0.106217	0.084731	0.078997	0.0823744	0.0881473	0.0857194	0.0787779	0.0876401	0.0701309	0.0665863	0.10429	0.0930974	0.0794042	0.0950027		0.3112	0.8182			0.9968
	0.218783	0.123155	0.107329	0.0865168	0.07924	0.0841487	0.0936245	0.0879122	0.0799386	0.0876824	0.0714605	0.0671435	0.104497	0.0941941	0.079774	0.102142		0.32	0.9148			1.0043
	0.223219	0.124215	0.111218	0.0867626	0.0793885	0.0855835	0.0950625	0.088545	0.080562	0.0888175	0.0736272	0.0709051	0.104725	0.0951479	0.0804711	0.102339		0.3284	0.9764			1.0291
	0.226348	0.124459	0.112766	0.0906328	0.0806235	0.0872568	0.102313	0.0891103	0.0815948	0.0959951	0.0758201	0.0722027	0.104801	0.096458	0.0811904	0.104818		0.3351	0.9858			1.0895
	0.230091	0.12504	0.114271	0.0912406	0.0810768	0.0872573	0.103416	0.092474	0.0835487	0.0987958	0.0777134	0.0729956	0.107066	0.0971888	0.0817187	0.105608		0.3365	1.0146			1.1323
	0.231977	0.127631	0.115232	0.0919996	0.0831633	0.0873334	0.105924	0.0936635	0.0858796	0.100106	0.0782264	0.0752571	0.108006	0.0988896	0.0824229	0.106874		0.3413	1.203			1.2481
	0.242797	0.131232	0.116916	0.0923891	0.0848164	0.0887785	0.109335	0.0954614	0.0865218	0.102494	0.0789437	0.0884958	0.115161	0.0989271	0.0833022	0.108319		0.3493	1.2428			1.3227
	0.242876	0.137012	0.117151	0.0930395	0.088398	0.0887976	0.109717	0.0960815	0.0897095	0.104029	0.0793191	0.0907663	0.116163	0.100074	0.0835686	0.112171		0.3564	1.2513			1.4591
	0.242993	0.138883	0.117995	0.094162	0.0925218	0.0906292	0.109864	0.0976825	0.0903079	0.106853	0.0796111	0.091243	0.1165	0.100085	0.0840773	0.112998		0.3644	1.2709
	0.248414	0.14078	0.123625	0.09767	0.0955812	0.0906417	0.110555	0.101541	0.0916389	0.107151	0.0834915	0.0918277	0.117017	0.101845	0.0876031	0.117212		0.3659	1.2776
	0.250199	0.143402	0.12383	0.0985976	0.0978644	0.090793	0.112521	0.101707	0.0922079	0.107345	0.0871477	0.0930067	0.117805	0.103045	0.0897018	0.117723		0.3709	1.3171
	0.260675	0.144391	0.125681	0.10005	0.099332	0.0912998	0.112526	0.105265	0.0924562	0.109572	0.0873886	0.0952189	0.118972	0.104537	0.0903416	0.120461		0.3934	1.3369
	0.265992	0.147912	0.126806	0.100393	0.102303	0.0914774	0.115373	0.105717	0.0939457	0.112108	0.0903598	0.103342	0.119981	0.105668	0.0904786	0.121622		0.4019	1.3499
	0.268715	0.148448	0.133011	0.105313	0.10306	0.09348	0.116983	0.105949	0.0976013	0.112655	0.0991597	0.104788	0.121256	0.106166	0.0920612	0.122281		0.4239	1.3807
	0.27197	0.14948	0.135534	0.105499	0.103224	0.0951672	0.121468	0.108782	0.0976113	0.112778	0.100326	0.106355	0.123169	0.107102	0.0923148	0.12261		0.4269	1.4696
	0.272035	0.151291	0.137058	0.105557	0.10438	0.0952616	0.121546	0.111814	0.102216	0.114333	0.100729	0.10652	0.1258	0.107256	0.0929547	0.126355		0.4403
	0.272569	0.152842	0.137504	0.107343	0.104406	0.0979461	0.125277	0.111817	0.102382	0.116723	0.104592	0.107472	0.125878	0.108133	0.0941636	0.128277		0.4437
	0.279659	0.153497	0.139583	0.107873	0.106632	0.0996422	0.127215	0.112194	0.102627	0.117442	0.10697	0.107473	0.133072	0.109527	0.0947822	0.128488		0.4473
	0.294548	0.163425	0.143001	0.108213	0.10913	0.0996717	0.128035	0.117031	0.104065	0.119582	0.107429	0.107729	0.138423	0.109684	0.0948542	0.128529		0.4503
	0.323782	0.163915	0.144742	0.109105	0.10924	0.100747	0.130125	0.117207	0.105395	0.119661	0.112563	0.108515	0.140135	0.109773	0.0965757	0.129218		0.4537
	0.329452	0.166644	0.14971	0.109447	0.110612	0.101172	0.130327	0.117622	0.105681	0.124299	0.11438	0.108529	0.14453	0.110311	0.0967433	0.130087		0.4626
	0.332901	0.170646	0.150043	0.109901	0.1114	0.103123	0.130909	0.119205	0.1071	0.125723	0.114623	0.111118	0.146485	0.111181	0.0995446	0.131538		0.4734
	0.335565	0.171262	0.153526	0.112697	0.112236	0.105791	0.132407	0.122553	0.107422	0.12624	0.117254	0.111521	0.146609	0.11165	0.10156	0.139245		0.4763
	0.335603	0.17533	0.154008	0.114471	0.112491	0.106924	0.135726	0.12281	0.107652	0.126837	0.117763	0.112557	0.146748	0.112141	0.102974	0.139275		0.4778
	0.33881	0.177531	0.154652	0.116518	0.112671	0.107713	0.136118	0.123292	0.108048	0.130072	0.119202	0.11346	0.151768	0.113457	0.103686	0.140916		0.4808
	0.349536	0.179895	0.157831	0.121748	0.114333	0.110346	0.136462	0.123362	0.110219	0.130757	0.119853	0.114468	0.154155	0.114975	0.104905	0.142434		0.4896
	0.350713	0.181143	0.157903	0.121871	0.115184	0.111417	0.138893	0.123878	0.114208	0.130918	0.11995	0.114983	0.154953	0.11559	0.10702	0.144503		0.4902
	0.356453	0.183541	0.161649	0.122045	0.115466	0.114118	0.140443	0.125274	0.118066	0.131029	0.120463	0.116593	0.15506	0.115593	0.107419	0.146939		0.4913
	0.365403	0.183766	0.16248	0.122731	0.1162	0.114711	0.140804	0.125976	0.11991	0.131868	0.124374	0.118465	0.157576	0.120614	0.108436	0.14924		0.5044
	0.369407	0.185333	0.163516	0.123123	0.117411	0.116765	0.141023	0.126167	0.120212	0.133176	0.128113	0.11938	0.157612	0.121092	0.109451	0.149476		0.5122
	0.370429	0.186038	0.163757	0.123356	0.11858	0.116889	0.143436	0.127604	0.120612	0.133656	0.128494	0.121788	0.158633	0.122802	0.111048	0.152589		0.5168
	0.378765	0.186121	0.169351	0.123387	0.119546	0.119333	0.145324	0.132687	0.121255	0.134755	0.129752	0.122046	0.159923	0.123594	0.111663	0.155615		0.5302
	0.379111	0.190787	0.171609	0.124138	0.120174	0.119505	0.148731	0.133531	0.124025	0.136019	0.131302	0.123113	0.160835	0.123883	0.11169	0.155872		0.5335
	0.387303	0.192806	0.17175	0.124846	0.12082	0.12014	0.148873	0.133712	0.124137	0.137513	0.132367	0.12325	0.161467	0.125271	0.114128	0.157382		0.5373
	0.40218	0.192935	0.17701	0.127486	0.121161	0.122356	0.1516	0.135878	0.125447	0.137909	0.140309	0.124055	0.164414	0.1255	0.116763	0.158601		0.5506
	0.408108	0.196558	0.178628	0.127875	0.122495	0.124417	0.152596	0.136972	0.126231	0.139548	0.140461	0.124678	0.168036	0.12738	0.11745	0.159083		0.5619
	0.40967	0.199055	0.179742	0.130883	0.12415	0.126457	0.153931	0.137085	0.127132	0.141306	0.141291	0.127026	0.168249	0.127528	0.119946	0.16165		0.567
	0.410757	0.204827	0.179802	0.131034	0.1255	0.127053	0.154525	0.139667	0.127737	0.144416	0.141564	0.127052	0.168914	0.130461	0.120215	0.162083		0.5698
	0.425572	0.206364	0.183747	0.135595	0.128171	0.128005	0.154734	0.141554	0.130554	0.144547	0.146441	0.131359	0.168955	0.132204	0.121313	0.174451		0.5729
	0.426276	0.207122	0.184913	0.138121	0.130019	0.128166	0.155869	0.143299	0.131673	0.145128	0.147194	0.13204	0.176651	0.133969	0.122046	0.174709		0.5749
	0.430531	0.21094	0.189204	0.138133	0.130574	0.128324	0.157841	0.143321	0.131805	0.145584	0.147669	0.133079	0.178402	0.13613	0.122563	0.17906		0.5767
	0.430703	0.210998	0.189753	0.138272	0.13267	0.130835	0.159035	0.144255	0.13636	0.148226	0.147778	0.133278	0.181371	0.136881	0.124594	0.180661		0.5878
	0.434053	0.212855	0.194665	0.139428	0.132718	0.138742	0.159177	0.14516	0.138978	0.148889	0.147982	0.134111	0.18268	0.137968	0.125878	0.180859		0.6274
	0.437137	0.212871	0.195175	0.140451	0.132791	0.138847	0.160241	0.146865	0.141898	0.150008	0.148707	0.136012	0.184354	0.139069	0.126931	0.182384		0.6313
	0.445066	0.214402	0.198639	0.140702	0.133727	0.140242	0.161997	0.147422	0.144435	0.151684	0.148707	0.136417	0.188598	0.142424	0.127418	0.18339		0.632
	0.445764	0.216707	0.199109	0.141029	0.135719	0.140455	0.16261	0.147616	0.144436	0.152449	0.148759	0.142023	0.196659	0.142673	0.128695	0.185031		0.6337
	0.476428	0.217712	0.199507	0.142663	0.137027	0.141607	0.163407	0.147888	0.146597	0.161854	0.14877	0.142765	0.197861	0.143043	0.129075	0.186267		0.6421
	0.478641	0.21868	0.200603	0.144802	0.139977	0.141764	0.165524	0.148048	0.147011	0.162454	0.151071	0.143056	0.198513	0.14331	0.13016	0.187461		0.6434
	0.479098	0.221096	0.205201	0.146521	0.141413	0.143847	0.166225	0.148846	0.148953	0.162768	0.157921	0.143987	0.199572	0.143873	0.134564	0.187749		0.6491
	0.484511	0.223536	0.207704	0.147661	0.141561	0.145067	0.166864	0.151202	0.151375	0.163475	0.160331	0.144778	0.204194	0.144758	0.137633	0.195287		0.6563
	0.485455	0.224815	0.208648	0.149682	0.141792	0.149426	0.172795	0.152237	0.152272	0.163607	0.161482	0.146341	0.206807	0.14545	0.140815	0.198528		0.6649
	0.486804	0.230962	0.212713	0.153443	0.142179	0.160904	0.173411	0.152687	0.157414	0.163827	0.16236	0.149306	0.209605	0.145739	0.141465	0.199406		0.6672
	0.495002	0.231433	0.212911	0.154703	0.142279	0.163393	0.174271	0.155924	0.160833	0.164862	0.163041	0.149948	0.211798	0.146666	0.142094	0.200715		0.6736
	0.499224	0.232338	0.216215	0.156777	0.143992	0.165534	0.176684	0.158215	0.161866	0.165724	0.164088	0.150475	0.211868	0.147839	0.145002	0.204638		0.6839
	0.513599	0.240821	0.218151	0.157439	0.147361	0.165687	0.179673	0.158219	0.163092	0.166502	0.167282	0.153813	0.212895	0.148089	0.146349	0.205132		0.6952
	0.513963	0.241044	0.227586	0.157935	0.151174	0.165709	0.180598	0.158388	0.165877	0.167065	0.167794	0.155172	0.216032	0.149483	0.146383	0.211641		0.6973
	0.515869	0.241355	0.231626	0.158785	0.151254	0.168318	0.182657	0.158397	0.166115	0.167401	0.169762	0.161092	0.219319	0.151584	0.146824	0.212781		0.6996
	0.516163	0.244718	0.232085	0.158834	0.15576	0.169243	0.18544	0.158706	0.166185	0.16882	0.170631	0.16307	0.221495	0.154195	0.147214	0.213921		0.7226
	0.520156	0.245514	0.23393	0.160505	0.156423	0.169321	0.18573	0.158741	0.16654	0.168867	0.173602	0.16417	0.222234	0.154393	0.147227	0.21458		0.7388
	0.523251	0.246523	0.236464	0.163498	0.157511	0.169925	0.187306	0.159034	0.1667	0.172351	0.17496	0.168223	0.22263	0.155194	0.149457	0.216614		0.7442
	0.54353	0.248987	0.240201	0.164079	0.158529	0.17125	0.191364	0.159323	0.167275	0.178839	0.174984	0.169129	0.222712	0.161009	0.150004	0.217082		0.7573
	0.548625	0.255257	0.240479	0.165783	0.161967	0.171988	0.192076	0.159551	0.170543	0.179321	0.175189	0.169766	0.223457	0.161781	0.153491	0.21943		0.7637
	0.559213	0.258301	0.241696	0.168799	0.162367	0.172294	0.192386	0.163261	0.171088	0.17941	0.176143	0.170994	0.223604	0.162027	0.155015	0.220327		0.7712
	0.561871	0.263474	0.243375	0.169881	0.166189	0.172589	0.194021	0.16337	0.172587	0.180231	0.176413	0.171693	0.224971	0.162955	0.155126	0.220623		0.8031
	0.568091	0.263491	0.251976	0.17077	0.168481	0.17444	0.196845	0.166134	0.176184	0.180579	0.176843	0.174771	0.225947	0.164507	0.155374	0.224733		0.8243
	0.570617	0.26354	0.252132	0.171042	0.16881	0.175316	0.197962	0.166899	0.177623	0.181073	0.180466	0.177305	0.227495	0.165468	0.155375	0.225946		0.8399
	0.571973	0.264698	0.254876	0.171233	0.168872	0.176758	0.198792	0.167012	0.179134	0.181711	0.181813	0.17737	0.228745	0.16893	0.155578	0.229366		0.8878
	0.572947	0.264803	0.255146	0.172027	0.169079	0.177093	0.202705	0.167928	0.181375	0.186349	0.183332	0.177719	0.231744	0.169316	0.156692	0.229585		0.8936
	0.575311	0.265501	0.261856	0.173148	0.169941	0.178684	0.203416	0.1696	0.181917	0.187272	0.183614	0.178503	0.232703	0.169869	0.158099	0.230951		0.8995
	0.579634	0.266657	0.263631	0.176612	0.170061	0.179155	0.203637	0.170547	0.184633	0.189819	0.183948	0.182977	0.234187	0.170103	0.15926	0.23186		0.9158
	0.579978	0.268128	0.264889	0.176815	0.171302	0.181972	0.206865	0.171481	0.185051	0.189971	0.1845	0.187391	0.234854	0.171769	0.160662	0.233545		0.9211
	0.58168	0.273697	0.266286	0.177323	0.173727	0.185635	0.207905	0.172574	0.188623	0.190175	0.188485	0.193992	0.237252	0.171967	0.161984	0.235171		0.9358
	0.591875	0.274527	0.267476	0.178255	0.174132	0.18574	0.211103	0.173614	0.189976	0.191054	0.194046	0.195244	0.238019	0.172753	0.162334	0.235358		0.9477
	0.602935	0.274719	0.273632	0.179315	0.174948	0.186274	0.213023	0.174548	0.190329	0.193226	0.198396	0.195424	0.23837	0.174239	0.165246	0.236177		0.9522
	0.603096	0.275989	0.273851	0.181066	0.175797	0.187176	0.213256	0.176029	0.191212	0.194539	0.198579	0.197647	0.242338	0.174676	0.166463	0.240793		0.9585
	0.609342	0.278278	0.275739	0.181734	0.17639	0.187314	0.213656	0.177244	0.193152	0.19493	0.199406	0.19942	0.243646	0.174806	0.167667	0.247606		0.9723
	0.61141	0.281059	0.276306	0.181979	0.176927	0.187836	0.215427	0.177647	0.193218	0.195809	0.199423	0.201819	0.244637	0.175176	0.167849	0.253947		0.9788
	0.61504	0.281131	0.283724	0.182057	0.180588	0.188408	0.215923	0.178109	0.195807	0.196534	0.200774	0.205345	0.24734	0.178779	0.169173	0.256001		0.9827
	0.61524	0.286038	0.283805	0.182441	0.180615	0.191721	0.216312	0.179816	0.196525	0.197056	0.205706	0.207334	0.249363	0.179698	0.169212	0.257959		0.9949
	0.625253	0.288178	0.28487	0.183116	0.182582	0.194029	0.220818	0.179908	0.199654	0.197906	0.206166	0.21634	0.250913	0.181461	0.170513	0.258346		1.0074
	0.642831	0.289158	0.285736	0.183478	0.183462	0.196684	0.221603	0.182383	0.199864	0.200692	0.206624	0.218785	0.25142	0.182561	0.178778	0.258946		1.0075
	0.64294	0.290314	0.287473	0.183618	0.183762	0.196712	0.221705	0.184282	0.200411	0.20111	0.206779	0.219089	0.252637	0.186132	0.180736	0.261108		1.0246
	0.653304	0.290657	0.288467	0.184087	0.183848	0.196967	0.222863	0.185223	0.201923	0.201968	0.208254	0.221976	0.253065	0.18694	0.181348	0.261731		1.0716
	0.660114	0.29107	0.290767	0.184696	0.184685	0.197406	0.225828	0.185378	0.204278	0.203196	0.208869	0.225083	0.258395	0.187461	0.184071	0.262569		1.0902
	0.663491	0.291792	0.293128	0.18502	0.184935	0.197665	0.226394	0.185757	0.20502	0.205317	0.213863	0.226559	0.258512	0.187891	0.187543	0.270063		1.1226
	0.670456	0.294175	0.293301	0.187057	0.185781	0.200129	0.22774	0.186141	0.20593	0.208102	0.214491	0.226689	0.260523	0.191898	0.188717	0.273095		1.166
	0.683839	0.30473	0.294394	0.187245	0.187753	0.203765	0.228493	0.188172	0.207095	0.21081	0.215661	0.22783	0.260846	0.193476	0.190129	0.273319		1.1822
	0.684986	0.305656	0.295615	0.188158	0.18971	0.204616	0.228986	0.18829	0.207138	0.211109	0.215728	0.233968	0.261464	0.193615	0.19034	0.273893		1.1858
	0.687915	0.305997	0.299238	0.188476	0.189744	0.204823	0.22963	0.188353	0.208806	0.212777	0.216319	0.236183	0.261963	0.194863	0.193739	0.274229		1.1897
	0.696514	0.306217	0.30565	0.189125	0.19195	0.208394	0.22993	0.190115	0.210452	0.212981	0.21737	0.23737	0.262927	0.194985	0.19672	0.276451		1.2042
	0.698033	0.308078	0.308211	0.189616	0.192352	0.208484	0.235092	0.190595	0.211548	0.214756	0.219942	0.241623	0.265233	0.195324	0.197026	0.276655		1.2052
	0.699887	0.309075	0.309769	0.191998	0.192536	0.20885	0.236335	0.192428	0.212842	0.217596	0.235597	0.2428	0.267258	0.19552	0.19736	0.277052		1.2421
	0.704227	0.311805	0.314085	0.192631	0.192822	0.21138	0.236706	0.19248	0.213042	0.221021	0.239298	0.245284	0.271774	0.196385	0.197361	0.277275		1.2856
	0.720009	0.311816	0.314994	0.193073	0.19813	0.211671	0.237659	0.193992	0.215854	0.22132	0.239499	0.249763	0.272451	0.197155	0.19822	0.277277		1.3162
	0.72047	0.312228	0.320474	0.194156	0.19859	0.21172	0.238568	0.194022	0.216788	0.222562	0.239882	0.253511	0.272589	0.19871	0.200242	0.281938		1.4025
	0.723879	0.312301	0.321174	0.196044	0.200352	0.212523	0.240593	0.19425	0.220912	0.223956	0.240082	0.255641	0.275109	0.198728	0.200625	0.284358		1.5412
	0.724352	0.313094	0.32503	0.196061	0.200918	0.213823	0.240806	0.194834	0.222419	0.22595	0.242151	0.256839	0.277569	0.200724	0.201667	0.285664
	0.728701	0.314093	0.328577	0.196455	0.202907	0.213875	0.241289	0.195083	0.226052	0.229153	0.243679	0.257287	0.279784	0.20153	0.206447	0.285917
	0.728806	0.314507	0.3316	0.197046	0.203371	0.215327	0.241678	0.195968	0.226765	0.233012	0.248277	0.257622	0.280295	0.203396	0.207943	0.286625
	0.730243	0.314913	0.333681	0.197689	0.203552	0.216399	0.245606	0.197483	0.226989	0.236834	0.251605	0.259498	0.286708	0.204233	0.208966	0.289403
	0.736989	0.318314	0.335345	0.198654	0.204256	0.216744	0.249903	0.197909	0.227013	0.237659	0.252806	0.259595	0.28701	0.204585	0.210613	0.289477
	0.742746	0.319313	0.337487	0.201521	0.205316	0.21716	0.252012	0.199401	0.22714	0.238334	0.253574	0.259754	0.290306	0.204807	0.212153	0.290797
	0.745908	0.320055	0.337643	0.201838	0.206364	0.217391	0.252296	0.201182	0.227259	0.23926	0.254974	0.259811	0.291746	0.20683	0.212209	0.291395
	0.751477	0.326576	0.341186	0.202246	0.207948	0.220956	0.255487	0.202881	0.228314	0.243057	0.257243	0.264485	0.292592	0.207659	0.212697	0.293515
	0.76168	0.326923	0.35048	0.202289	0.208711	0.221541	0.257458	0.203251	0.229208	0.246174	0.258834	0.265678	0.293094	0.211114	0.215224	0.300459
	0.774518	0.331966	0.351397	0.204397	0.209146	0.222758	0.258216	0.203958	0.231425	0.246952	0.259329	0.266541	0.295057	0.21192	0.217564	0.30057
	0.774571	0.33284	0.357794	0.205418	0.210475	0.223285	0.258906	0.205837	0.232323	0.248849	0.26094	0.270004	0.296676	0.212062	0.21771	0.303852
	0.791801	0.335875	0.358311	0.20563	0.210525	0.224628	0.26001	0.206961	0.232458	0.249307	0.262306	0.273905	0.30043	0.212119	0.21932	0.306634
	0.794122	0.337881	0.359947	0.208454	0.212493	0.224689	0.262638	0.208082	0.23352	0.250083	0.264744	0.27478	0.303264	0.212526	0.219992	0.307197
	0.795015	0.338738	0.360617	0.211653	0.213052	0.225589	0.262853	0.208498	0.233964	0.250374	0.266737	0.278277	0.306493	0.213222	0.221297	0.307566
	0.796865	0.341154	0.364796	0.211883	0.213195	0.22636	0.265063	0.214588	0.23693	0.252237	0.270849	0.278282	0.307021	0.214387	0.222811	0.307583
	0.805372	0.341341	0.365678	0.213571	0.213274	0.229144	0.265627	0.216487	0.238489	0.252293	0.276434	0.28168	0.307094	0.215291	0.226267	0.315616
	0.820299	0.343343	0.368756	0.213578	0.213938	0.2302	0.268423	0.218439	0.2388	0.253139	0.277523	0.28247	0.310003	0.218683	0.227766	0.316048
	0.823398	0.346517	0.369351	0.21571	0.215211	0.23109	0.272492	0.219136	0.240316	0.253417	0.27866	0.282804	0.314171	0.218706	0.228089	0.316683
	0.826393	0.351277	0.369353	0.216401	0.215674	0.235044	0.272978	0.219293	0.240682	0.254936	0.28055	0.285647	0.318341	0.219859	0.228477	0.317869
	0.82675	0.352005	0.369357	0.216502	0.216721	0.235808	0.273805	0.219835	0.242316	0.256245	0.28205	0.287162	0.319411	0.222114	0.230108	0.320277
	0.829668	0.352191	0.370762	0.219754	0.216971	0.237286	0.274565	0.220398	0.248346	0.258713	0.283622	0.288814	0.323961	0.223778	0.230703	0.320346
	0.833161	0.352754	0.37121	0.220806	0.218798	0.238228	0.274643	0.222019	0.248598	0.259112	0.28549	0.298721	0.325513	0.22581	0.231928	0.321973
	0.836957	0.353637	0.377435	0.222414	0.222069	0.238775	0.276392	0.222159	0.252673	0.259516	0.286833	0.308911	0.325727	0.229302	0.232725	0.322157
	0.837499	0.355639	0.381053	0.22258	0.222939	0.24123	0.277381	0.224745	0.252766	0.260983	0.289927	0.309026	0.330069	0.229453	0.233494	0.322948
	0.841689	0.356287	0.383164	0.22368	0.225132	0.241752	0.280082	0.224808	0.253851	0.26146	0.29084	0.309202	0.332085	0.231692	0.237841	0.323428
	0.843113	0.356967	0.385064	0.224529	0.225607	0.242539	0.284017	0.225144	0.254856	0.261614	0.292749	0.311748	0.332543	0.231784	0.239514	0.327609
	0.862783	0.357179	0.396253	0.226374	0.226603	0.244225	0.284157	0.225469	0.256336	0.262619	0.292765	0.312729	0.337395	0.23236	0.241097	0.330016
	0.866391	0.358821	0.402543	0.227112	0.228479	0.244828	0.286413	0.227209	0.257039	0.26314	0.29283	0.315987	0.338414	0.232902	0.244746	0.330104
	0.872792	0.3606	0.409582	0.228204	0.228728	0.245007	0.288237	0.228723	0.257545	0.26481	0.293016	0.316682	0.338783	0.235197	0.246303	0.330381
	0.872792	0.361116	0.414343	0.22883	0.231062	0.245217	0.292688	0.230749	0.257573	0.266429	0.294245	0.316906	0.343375	0.238354	0.250979	0.330799
	0.875309	0.366149	0.414947	0.230708	0.23169	0.246154	0.292948	0.231462	0.258128	0.273906	0.297906	0.320871	0.343524	0.238467	0.255893	0.334051
	0.875309	0.367464	0.423379	0.23537	0.231836	0.248429	0.297121	0.2317	0.261198	0.273925	0.302933	0.32204	0.345887	0.240338	0.257086	0.335013
	0.880542	0.369752	0.428076	0.23636	0.234169	0.252711	0.301485	0.232419	0.262993	0.276632	0.303638	0.322269	0.348778	0.242546	0.257889	0.336742
	0.886457	0.378424	0.428226	0.236795	0.236149	0.254172	0.302373	0.234104	0.263232	0.278424	0.305563	0.323679	0.350224	0.242732	0.259023	0.337984
	0.893117	0.382031	0.430188	0.240156	0.238453	0.257506	0.312559	0.234328	0.263705	0.279994	0.307173	0.324934	0.351458	0.243075	0.260824	0.339452
	0.893738	0.382631	0.43223	0.240832	0.243404	0.261283	0.314157	0.235471	0.266053	0.281095	0.3111	0.331418	0.353497	0.243227	0.263168	0.355418
	0.895822	0.387697	0.443948	0.244052	0.248417	0.263096	0.317589	0.235793	0.267008	0.281467	0.3118	0.341497	0.355218	0.245828	0.268294	0.356678
	0.899564	0.389276	0.447881	0.244589	0.249928	0.26424	0.32513	0.23741	0.267507	0.281585	0.315349	0.343503	0.357241	0.246412	0.269191	0.359589
	0.92338	0.390145	0.449585	0.246726	0.253289	0.264544	0.326617	0.239425	0.271548	0.286995	0.316592	0.343586	0.365856	0.246433	0.270979	0.363622
	0.926068	0.398423	0.450101	0.246893	0.255555	0.265561	0.327464	0.239931	0.273177	0.289113	0.320729	0.343835	0.367974	0.248713	0.275083	0.36484
	0.92766	0.398468	0.452955	0.247421	0.256744	0.266287	0.327891	0.239945	0.277402	0.289354	0.324466	0.34978	0.368192	0.249082	0.281016	0.369947
	0.938121	0.403373	0.453774	0.249358	0.260668	0.270736	0.33214	0.240736	0.277444	0.289721	0.331745	0.350686	0.369489	0.250888	0.281085	0.370244
	0.939761	0.40547	0.458208	0.25155	0.263666	0.276145	0.332936	0.241415	0.278683	0.290828	0.335609	0.354346	0.374722	0.25415	0.282261	0.373883
	0.943999	0.40607	0.460091	0.251748	0.265455	0.278375	0.333337	0.241702	0.279727	0.291907	0.335998	0.358878	0.377761	0.256392	0.283402	0.374117
	0.945287	0.407261	0.462317	0.252102	0.268048	0.278436	0.333876	0.242209	0.280499	0.292237	0.340585	0.364648	0.378842	0.256961	0.283686	0.375949
	0.948071	0.408392	0.469091	0.254032	0.269449	0.279449	0.335275	0.242676	0.280542	0.293711	0.34799	0.369006	0.386632	0.258682	0.285048	0.376635
	0.948669	0.413347	0.469384	0.256951	0.27067	0.280844	0.336625	0.243283	0.282994	0.295243	0.355429	0.376054	0.386688	0.259134	0.285177	0.379054
	0.975267	0.414339	0.470132	0.25995	0.273017	0.281412	0.341191	0.243501	0.284512	0.298556	0.35648	0.380102	0.390646	0.261331	0.286133	0.386699
	0.979285	0.418992	0.480649	0.260645	0.274642	0.281865	0.342807	0.244888	0.286333	0.299135	0.356896	0.380174	0.392114	0.263515	0.291012	0.391634
	0.980283	0.419047	0.487347	0.261443	0.275842	0.290794	0.343229	0.245873	0.29481	0.302653	0.361007	0.381542	0.395304	0.265149	0.294989	0.391933
	0.987199	0.420862	0.495022	0.26159	0.281927	0.29123	0.345946	0.246594	0.296161	0.305005	0.361257	0.382967	0.396682	0.26657	0.29832	0.394683
	0.98945	0.420975	0.495841	0.262121	0.282167	0.291369	0.347464	0.247238	0.300177	0.306566	0.362685	0.383137	0.396971	0.267513	0.299953	0.396972
	0.993367	0.424925	0.499512	0.262562	0.282674	0.293991	0.34765	0.247255	0.307708	0.306957	0.363843	0.384674	0.402203	0.268676	0.302542	0.397534
	1.01579	0.426199	0.500291	0.262943	0.283225	0.294274	0.356248	0.248844	0.30843	0.309163	0.364202	0.393034	0.403277	0.271029	0.304828	0.404736
	1.02325	0.426629	0.501339	0.265402	0.286616	0.294743	0.357819	0.25262	0.308758	0.30939	0.38387	0.400647	0.409053	0.271469	0.305155	0.410608
	1.04162	0.43221	0.502919	0.265492	0.286705	0.296222	0.358503	0.252637	0.309867	0.309686	0.385321	0.406963	0.413601	0.273708	0.308437	0.412532
	1.09028	0.44256	0.505648	0.265936	0.28774	0.297061	0.359274	0.25476	0.310274	0.315246	0.392759	0.408187	0.417602	0.275787	0.311834	0.414722
	1.0953	0.445636	0.509672	0.267157	0.290251	0.298541	0.35948	0.25485	0.315132	0.320597	0.393129	0.413387	0.421629	0.27877	0.313048	0.418929
	1.10592	0.447593	0.509858	0.271002	0.290435	0.299419	0.359956	0.255608	0.315995	0.321773	0.395754	0.416626	0.422016	0.281237	0.318137	0.421343
	1.12678	0.448904	0.5129	0.27364	0.290603	0.302042	0.36202	0.256915	0.316606	0.330534	0.396053	0.422068	0.430331	0.282503	0.319266	0.422864
	1.14334	0.449436	0.515546	0.273764	0.290906	0.302134	0.364776	0.257793	0.319152	0.335678	0.401398	0.426718	0.434662	0.28465	0.323061	0.430325
	1.1571	0.458	0.52121	0.27547	0.296349	0.30317	0.368071	0.25796	0.321551	0.337123	0.402826	0.428247	0.435872	0.285902	0.328546	0.446488
	1.16287	0.459582	0.523728	0.275835	0.297597	0.303814	0.369947	0.258735	0.325861	0.337466	0.407313	0.44425	0.44458	0.289941	0.328873	0.453028
	1.17299	0.463797	0.524073	0.278495	0.297664	0.305897	0.370679	0.259445	0.326616	0.342727	0.410059	0.460463	0.444881	0.294258	0.331426	0.457409
	1.18498	0.468102	0.529174	0.283316	0.297754	0.307199	0.37469	0.259883	0.329185	0.343439	0.410179	0.461179	0.446075	0.295709	0.331971	0.460375
	1.20435	0.468236	0.529259	0.284796	0.300259	0.308296	0.375989	0.260683	0.331866	0.343981	0.417284	0.464776	0.456148	0.298698	0.338186	0.472499
	1.25581	0.47071	0.529817	0.285912	0.301458	0.314176	0.377656	0.260862	0.332783	0.34606	0.424549	0.470146	0.457869	0.300469	0.338324	0.482889
	1.25621	0.471635	0.529877	0.286356	0.301893	0.319231	0.378518	0.261191	0.333043	0.349776	0.426135	0.47298	0.46215	0.302249	0.340798	0.490606
	1.2697	0.474071	0.530034	0.28744	0.302916	0.319773	0.379166	0.263943	0.333188	0.35183	0.435263	0.475392	0.462636	0.303992	0.344095	0.492119
	1.29254	0.475778	0.530212	0.289222	0.304136	0.322793	0.380473	0.264703	0.338091	0.352673	0.437072	0.476833	0.464	0.305833	0.345799	0.499915
	1.31993	0.480378	0.53111	0.293477	0.304778	0.324811	0.383594	0.267988	0.339613	0.355319	0.449199	0.47953	0.464715	0.305923	0.346983	0.500331
	1.3383	0.486836	0.53609	0.294732	0.305247	0.325148	0.38383	0.268282	0.339785	0.36592	0.456651	0.48175	0.466251	0.307739	0.349872	0.503541
	1.34193	0.488309	0.543106	0.298975	0.30701	0.328118	0.387101	0.268368	0.343044	0.367563	0.46864	0.488176	0.468161	0.317245	0.351323	0.513195
	1.36774	0.489348	0.544764	0.299578	0.307293	0.329066	0.392752	0.268432	0.347018	0.367723	0.472665	0.498329	0.46952	0.329063	0.356042	0.522196
	1.36778	0.497653	0.545972	0.302776	0.311754	0.331595	0.393014	0.271825	0.351088	0.36996	0.473443	0.500218	0.480726	0.329487	0.359141	0.526649
	1.37131	0.49801	0.550594	0.307847	0.319822	0.334921	0.397888	0.27663	0.353671	0.37342	0.478755	0.509962	0.487684	0.329734	0.361438	0.527439
	1.39908	0.501548	0.551427	0.308173	0.325002	0.345529	0.403404	0.28177	0.355206	0.374961	0.482084	0.518282	0.489955	0.330603	0.36247	0.52911
	1.40583	0.505144	0.553776	0.308839	0.328607	0.346754	0.407793	0.282393	0.356654	0.376126	0.491338	0.530397	0.499733	0.331624	0.365566	0.573495
	1.43591	0.50832	0.558431	0.309297	0.334712	0.349579	0.408777	0.283238	0.358592	0.377182	0.509039	0.537396	0.500529	0.33237	0.366821	0.586926
	1.43591	0.508923	0.558474	0.309656	0.336467	0.35836	0.411243	0.283529	0.361693	0.378057	0.511588	0.548356	0.511912	0.336523	0.370401	0.603519
	1.43715	0.51124	0.559758	0.31045	0.337321	0.368671	0.411479	0.285223	0.362804	0.379152	0.516149	0.559316	0.513629	0.339904	0.370767	0.604524
	1.43823	0.519949	0.560274	0.316666	0.338055	0.371426	0.413253	0.287627	0.366765	0.380415	0.525388	0.563605	0.515841	0.34364	0.372092	0.607053
	1.43908	0.522849	0.563001	0.318016	0.339083	0.372322	0.42195	0.288635	0.367648	0.381998	0.525916	0.564707	0.515863	0.345696	0.374987	0.616648
	1.54173	0.523365	0.570331	0.319507	0.340073	0.372631	0.422131	0.29079	0.368969	0.382772	0.526048	0.571187	0.516664	0.349485	0.377903	0.628155
	1.57014	0.524433	0.570755	0.323449	0.343638	0.379905	0.429325	0.291872	0.370803	0.386715	0.530855	0.571232	0.517132	0.355549	0.379283	0.636735
	1.59003	0.526267	0.572837	0.325948	0.353334	0.387567	0.42999	0.294872	0.372526	0.386798	0.540024	0.573157	0.521256	0.366329	0.380431	0.639451
	1.59018	0.526907	0.573365	0.327756	0.357658	0.392132	0.442052	0.298044	0.373649	0.388459	0.545781	0.578661	0.52208	0.367842	0.382317	0.646096
	1.59554	0.528429	0.573969	0.328227	0.359627	0.393411	0.442327	0.298554	0.379258	0.390979	0.561896	0.585954	0.522597	0.373603	0.382597	0.652148
		0.530448	0.573983	0.329139	0.361602	0.394072	0.446617	0.298922	0.385825	0.391509	0.566966	0.587119	0.524829	0.373731	0.385185	0.696768
		0.53172	0.576722	0.332452	0.362857	0.397241	0.450581	0.302124	0.389175	0.392229	0.573377	0.591464	0.526315	0.377308	0.388658	0.749978
		0.537576	0.577345	0.333677	0.363417	0.401306	0.452607	0.302452	0.390915	0.392638	0.57358	0.598981	0.535519	0.378636	0.389167	0.803046
		0.539886	0.586402	0.335965	0.363589	0.407041	0.452659	0.302594	0.391906	0.392877	0.577595	0.605517	0.540805	0.384139	0.392476	0.817805
		0.548921	0.58759	0.337114	0.364095	0.407499	0.456934	0.302831	0.396108	0.393695	0.579621	0.608935	0.549559	0.386464	0.394557	0.834072
		0.549072	0.58786	0.337677	0.364902	0.407795	0.462733	0.302973	0.399749	0.40246	0.584298	0.611548	0.556144	0.390915	0.399239	0.883971
		0.550064	0.592247	0.339204	0.368133	0.409322	0.463051	0.306492	0.401362	0.404138	0.594145	0.620685	0.563568	0.391085	0.40058	0.892592
		0.553657	0.592411	0.340737	0.368453	0.409685	0.464645	0.306929	0.404482	0.415047	0.594271	0.621179	0.564812	0.391556	0.401333	0.892885
		0.554308	0.594347	0.34232	0.370412	0.429225	0.465961	0.309834	0.405396	0.416333	0.621547	0.626724	0.565469	0.395328	0.402003	0.912812
		0.557137	0.595607	0.342337	0.372798	0.431311	0.476391	0.311534	0.407388	0.41802	0.649579	0.636536	0.597176	0.397555	0.418585	0.986131
		0.557512	0.59585	0.343246	0.372965	0.433562	0.478326	0.311626	0.414442	0.427108	0.658215	0.643964	0.597751	0.401069	0.421714	0.992601
		0.559426	0.599224	0.351647	0.374022	0.438912	0.480558	0.318557	0.416572	0.433854	0.660027	0.645137	0.604148	0.406593	0.422761	1.08649
		0.560931	0.599604	0.351776	0.376403	0.439246	0.481982	0.319573	0.426517	0.435901	0.693285	0.66932	0.608789	0.408517	0.431086	1.27951
		0.56564	0.60076	0.356367	0.379661	0.441184	0.490589	0.319694	0.427049	0.440679	0.713894	0.6821	0.625095	0.419649	0.443979
		0.568987	0.603168	0.356702	0.380253	0.441901	0.494367	0.319719	0.429749	0.454295	0.724297	0.717148	0.630071	0.422475	0.446289
		0.575201	0.605083	0.358759	0.383843	0.452188	0.495282	0.323519	0.430117	0.457563	0.725405	0.719556	0.635578	0.424197	0.450921
		0.576959	0.607179	0.359529	0.392957	0.453869	0.501885	0.327043	0.434443	0.46212	0.727926	0.738496	0.654115	0.424355	0.463687
		0.580472	0.610096	0.361465	0.401688	0.459517	0.504488	0.327585	0.434745	0.468848	0.747375	0.74608	0.664373	0.425959	0.47827
		0.581494	0.612127	0.362124	0.402523	0.465343	0.505309	0.327885	0.440558	0.48949	0.759098	0.752078	0.666292	0.446693	0.479937
		0.583811	0.613946	0.362248	0.407587	0.467738	0.506721	0.328712	0.446832	0.491933	0.777041	0.765429	0.6682	0.4536	0.488966
		0.591118	0.61412	0.363269	0.408063	0.47532	0.509777	0.328862	0.449994	0.494332	0.787664	0.771817	0.679358	0.455251	0.496799
		0.593886	0.615836	0.365519	0.409821	0.476844	0.517676	0.330592	0.455271	0.499245	0.794367	0.834015	0.68281	0.456111	0.501978
		0.596651	0.615967	0.366251	0.413169	0.479746	0.521374	0.331735	0.466578	0.499961	0.796393	0.840934	0.706666	0.459271	0.522305
		0.601477	0.625855	0.369334	0.414607	0.482452	0.524691	0.334716	0.466817	0.504972	0.808965	0.883583	0.723901	0.490499	0.528358
		0.605562	0.626438	0.370352	0.421275	0.48599	0.529852	0.33724	0.47172	0.522739	0.811347	0.92543	0.725792	0.492181	0.558262
		0.607538	0.627238	0.370964	0.421537	0.491551	0.531929	0.338302	0.475996	0.523069	0.816003	0.946201	0.728905	0.501811	0.580145
		0.611515	0.630971	0.372443	0.424402	0.493805	0.532625	0.339199	0.477977	0.527202	0.836848	0.949166	0.73473	0.507885	0.589725
		0.613105	0.632002	0.380459	0.424888	0.4952	0.540901	0.340942	0.486837	0.527705	0.857384	0.970028	0.752926	0.532567	0.601292
		0.613469	0.636518	0.381276	0.425493	0.497797	0.543781	0.341681	0.500591	0.534261	0.868387	0.971152	0.769179	0.54009	0.623032
		0.615078	0.639458	0.382116	0.429369	0.500914	0.55157	0.341695	0.501959	0.544352	0.871846	0.973561	0.779704	0.544245	0.634047
		0.616685	0.645637	0.387183	0.430734	0.502503	0.557518	0.342242	0.503479	0.572494	0.878387	0.975254	0.781498	0.546154	0.639198
		0.617864	0.649615	0.387377	0.435612	0.502648	0.560281	0.346094	0.509419	0.577073	0.878931	1.00353	0.783818	0.554442	0.644149
		0.618981	0.650542	0.391267	0.437721	0.508511	0.560976	0.353958	0.51181	0.582988	0.879987	1.00426	0.78919	0.558519	0.664042
		0.61982	0.653924	0.395725	0.439301	0.509564	0.561351	0.358338	0.516482	0.584508	0.895951	1.03552	0.800622	0.566912	0.68164
		0.625039	0.663503	0.3962	0.441204	0.512949	0.570937	0.362803	0.522497	0.593317	0.898243	1.03594	0.801121	0.572287	0.690271
		0.626613	0.668695	0.398779	0.442018	0.513662	0.572387	0.363643	0.524717	0.602514	0.903573	1.05185	0.822427	0.588524	0.70296
		0.62958	0.680269	0.399546	0.444034	0.517235	0.573904	0.36469	0.539468	0.607561	0.908361	1.06414	0.848725	0.599688	0.724875
		0.632426	0.687739	0.404707	0.447654	0.517576	0.580724	0.367872	0.542149	0.609234	0.921962	1.11595	0.851309	0.603302	0.751108
		0.635949	0.688288	0.40774	0.449931	0.521274	0.580942	0.369923	0.544651	0.610741	0.92321	1.12165	0.867663	0.610412	0.786782
		0.637184	0.689124	0.410784	0.450286	0.523949	0.585195	0.370401	0.547824	0.615937	0.946613	1.12776	0.874571	0.624482	0.793406
		0.637855	0.691807	0.411229	0.45059	0.52413	0.594193	0.373404	0.54912	0.633186	0.95924	1.20321	0.882371	0.637974	0.8065
		0.638183	0.694958	0.41152	0.453226	0.526616	0.605077	0.375636	0.553884	0.635612	0.962699	1.20704	0.883815	0.641124	0.852771
		0.638413	0.699862	0.419403	0.453472	0.526852	0.606399	0.376118	0.563754	0.63647	1.02766	1.22328	0.900375	0.652715	0.902939
		0.639737	0.701785	0.420038	0.456308	0.536542	0.608109	0.377718	0.582316	0.648754	1.02799	1.22577	0.907756	0.772769	0.907452
		0.641185	0.705313	0.422376	0.459599	0.551072	0.608864	0.379306	0.583778	0.658982	1.04643	1.23536	0.922558	0.782814	1.07344
		0.642729	0.705995	0.425747	0.462832	0.5513	0.611807	0.380363	0.59503	0.668356	1.04793	1.24226	0.939132	0.889148	1.41137
		0.647972	0.706772	0.425966	0.464399	0.558697	0.613352	0.381262	0.595101	0.67089	1.05153	1.25773	0.960976	0.967985	1.42175
		0.647998	0.709033	0.428429	0.465386	0.55989	0.61548	0.383013	0.600175	0.679957	1.14904	1.39944	0.976757	0.996924	1.47251
		0.649141	0.718587	0.430173	0.476547	0.566729	0.615887	0.383249	0.6091	0.693983	1.15081	1.40037	1.00036	1.05683
		0.65566	0.723049	0.431015	0.477525	0.568448	0.620961	0.386071	0.613718	0.714599	1.1652	1.40749	1.00514	1.27057
		0.655743	0.724972	0.433611	0.484352	0.569194	0.621242	0.386097	0.618385	0.74267	1.17532	1.43687	1.02387	1.33331
		0.657244	0.730042	0.43614	0.487082	0.575542	0.621259	0.387995	0.618927	0.747727	1.18347	1.44507	1.04881
		0.657709	0.730845	0.436261	0.48905	0.580674	0.631072	0.389101	0.623809	0.762399	1.23504	1.47409	1.0494
		0.662664	0.737262	0.437328	0.489322	0.581467	0.643598	0.390961	0.632208	0.764662	1.30608		1.11101
		0.663291	0.744594	0.443952	0.492115	0.586697	0.650812	0.392502	0.645753	0.766988	1.34501		1.13268
		0.664127	0.748874	0.448854	0.493682	0.586967	0.651204	0.39271	0.661037	0.778512	1.34909		1.17959
		0.666832	0.74945	0.452532	0.494865	0.587456	0.661545	0.393505	0.662686	0.808766	1.35418		1.20065
		0.670045	0.753525	0.452826	0.494929	0.590835	0.664662	0.403058	0.668089	0.808823	1.37192		1.22111
		0.670095	0.759629	0.460454	0.494947	0.593032	0.666566	0.406797	0.681332	0.832852			1.23346
		0.671885	0.761193	0.467524	0.5008	0.599648	0.671841	0.411863	0.686557	0.833191			1.23411
		0.677691	0.777185	0.467782	0.50567	0.6037	0.679236	0.412859	0.692443	0.833583			1.26277
		0.682876	0.780749	0.470818	0.512428	0.605504	0.681072	0.419812	0.696772	0.84322			1.31545
		0.688066	0.784732	0.472488	0.513743	0.607138	0.689258	0.419971	0.710912	0.861617			1.3624
		0.689498	0.786151	0.476904	0.515521	0.61408	0.706537	0.421437	0.711167	0.87432			1.38086
		0.69694	0.789473	0.477025	0.519201	0.621613	0.713261	0.421862	0.713689	0.874391
		0.702538	0.794504	0.479094	0.520058	0.626132	0.713739	0.423809	0.724974	0.882856
		0.705528	0.794959	0.482946	0.521528	0.631248	0.714066	0.428156	0.727688	0.897853
		0.706641	0.798118	0.489053	0.522313	0.64044	0.719028	0.428827	0.7419	0.902102
		0.708397	0.800661	0.492775	0.525313	0.642162	0.720684	0.429492	0.761807	0.920239
		0.708706	0.803121	0.494113	0.528738	0.65282	0.722805	0.433784	0.763023	0.941961
		0.709098	0.804581	0.497724	0.533077	0.662209	0.72294	0.435373	0.775544	0.949015
		0.713164	0.8108	0.498942	0.534616	0.682857	0.7245	0.437418	0.776092	0.954543
		0.716251	0.811597	0.500097	0.536269	0.687138	0.728546	0.447138	0.778955	0.956021
		0.719521	0.811998	0.501039	0.536737	0.688854	0.742659	0.448283	0.782125	0.967601
		0.723424	0.815784	0.502952	0.539656	0.691336	0.74701	0.449298	0.8017	0.972289
		0.725288	0.821305	0.509269	0.54194	0.69432	0.748784	0.458614	0.805407	0.979094
		0.725385	0.821528	0.511078	0.548335	0.705186	0.757952	0.461986	0.809003	0.983881
		0.72801	0.825414	0.511921	0.557016	0.705539	0.761794	0.467937	0.809299	1.00422
		0.752378	0.828151	0.513602	0.565135	0.709158	0.775894	0.470688	0.820304	1.03195
		0.752812	0.836311	0.514559	0.566457	0.729305	0.779461	0.472585	0.823159	1.04677
		0.754877	0.837122	0.523681	0.568071	0.732646	0.783515	0.475795	0.82674	1.06399
		0.76282	0.839042	0.523687	0.568263	0.743904	0.793811	0.478795	0.827237	1.07049
		0.763603	0.839587	0.526066	0.569572	0.756663	0.798038	0.493622	0.827613	1.07973
		0.765314	0.84073	0.534135	0.572556	0.758136	0.803256	0.507872	0.832063	1.08455
		0.769	0.845046	0.535279	0.576131	0.760757	0.803364	0.513328	0.840116	1.09176
		0.771604	0.848066	0.536079	0.578394	0.763248	0.80407	0.517873	0.852436	1.10028
		0.773198	0.850612	0.53817	0.578551	0.765527	0.80622	0.521088	0.856378	1.10204
		0.776653	0.850818	0.539043	0.582524	0.771717	0.808724	0.525192	0.86432	1.12257
		0.77729	0.853213	0.539381	0.58356	0.774904	0.841765	0.526274	0.873343	1.15433
		0.777507	0.856978	0.54053	0.584521	0.776522	0.854875	0.531568	0.875855	1.18905
		0.777695	0.878915	0.541739	0.585016	0.782562	0.859405	0.531828	0.876615	1.19363
		0.792094	0.883639	0.543863	0.585126	0.790126	0.859781	0.538463	0.900362	1.19452
		0.792533	0.888433	0.546944	0.588817	0.790297	0.863336	0.552185	0.913125	1.20105
		0.793444	0.900855	0.556853	0.591279	0.792803	0.863498	0.555568	0.927722	1.24594
		0.796529	0.900966	0.557404	0.591325	0.810798	0.869255	0.566465	0.934253	1.27028
		0.797992	0.908443	0.559393	0.591747	0.815445	0.871348	0.56662	0.936755	1.27586
		0.806108	0.919057	0.560269	0.598188	0.819649	0.880331	0.567312	0.939528	1.3158
		0.80679	0.920052	0.561511	0.600135	0.83029	0.884847	0.567892	0.944332	1.34925
		0.821397	0.922279	0.561812	0.604848	0.831897	0.890438	0.574184	0.944541	1.3868
		0.827651	0.925356	0.56225	0.613072	0.841829	0.891667	0.578948	0.945087	1.45889
		0.835664	0.92814	0.566562	0.61579	0.847126	0.895189	0.579453	0.949666	1.46192
		0.852392	0.940472	0.571503	0.618348	0.847984	0.901872	0.584385	0.95226	1.46937
		0.853943	0.940541	0.574337	0.621625	0.856044	0.901882	0.586141	0.956716	1.49661
		0.855145	0.945133	0.579686	0.622019	0.859452	0.912631	0.587624	0.9611
		0.855989	0.949733	0.583403	0.626197	0.869682	0.918541	0.591272	0.97799
		0.860719	0.949805	0.583964	0.629921	0.874024	0.918794	0.598121	0.978292
		0.869539	0.951174	0.585154	0.631437	0.87516	0.922947	0.599632	1.00095
		0.871892	0.956605	0.586373	0.63698	0.877752	0.9395	0.602429	1.01849
		0.87675	0.959235	0.586411	0.637181	0.881132	0.940752	0.605509	1.021
		0.877756	0.959303	0.587453	0.639869	0.888536	0.941771	0.613483	1.02259
		0.878156	0.971736	0.590818	0.650319	0.890583	0.950325	0.613669	1.02657
		0.882607	0.97709	0.591312	0.656211	0.891995	0.956805	0.614975	1.02681
		0.884123	0.987147	0.594141	0.656353	0.899045	0.959394	0.615181	1.03129
		0.884292	0.987267	0.594419	0.657881	0.90419	0.963285	0.61555	1.03212
		0.884924	0.988214	0.596464	0.665108	0.904762	0.969215	0.615959	1.04198
		0.896111	1.00062	0.604665	0.666665	0.905601	0.970776	0.617062	1.06333
		0.898804	1.0026	0.605177	0.680483	0.908723	0.980976	0.620164	1.07702
		0.901324	1.00388	0.615568	0.681138	0.920219	0.984715	0.625186	1.09425
		0.904133	1.01195	0.616587	0.682286	0.92124	0.993021	0.626945	1.10109
		0.91232	1.01269	0.618234	0.692353	0.922619	0.999019	0.629241	1.10899
		0.921326	1.01977	0.620341	0.693503	0.923816	1.00135	0.632658	1.11078
		0.92772	1.02108	0.621528	0.696485	0.928376	1.00194	0.633481	1.11934
		0.930591	1.02625	0.62887	0.698262	0.936813	1.00603	0.634599	1.13584
		0.931552	1.02833	0.62991	0.707512	0.939819	1.04273	0.639153	1.15228
		0.933645	1.04691	0.631251	0.709485	0.948917	1.04931	0.645072	1.15804
		0.936219	1.05463	0.636623	0.719203	0.952428	1.05046	0.655083	1.16349
		0.939648	1.05569	0.639001	0.723612	0.954682	1.05172	0.65739	1.18131
		0.948721	1.06878	0.644401	0.724331	0.975508	1.06868	0.683781	1.21525
		0.952529	1.07131	0.657753	0.728229	0.978425	1.06983	0.686622	1.21944
		0.953023	1.07397	0.658085	0.735682	0.982696	1.0751	0.688552	1.22443
		0.954798	1.08588	0.660481	0.74616	0.990771	1.08342	0.691145	1.22966
		0.983479	1.09272	0.662379	0.748424	1.0115	1.08652	0.692043	1.24192
		0.985663	1.09592	0.673789	0.756995	1.02387	1.08931	0.697604	1.26197
		0.996724	1.10049	0.680152	0.760281	1.03266	1.10737	0.698899	1.27041
		1.00321	1.10101	0.680573	0.760922	1.03499	1.10782	0.706415	1.27539
		1.00448	1.10904	0.685591	0.761273	1.0381	1.11257	0.707181	1.28157
		1.01112	1.15415	0.68728	0.762234	1.04256	1.14491	0.710232	1.30606
		1.01246	1.15455	0.687383	0.769528	1.04325	1.14503	0.719748	1.31133
		1.0415	1.17784	0.698015	0.770612	1.06302	1.14764	0.725879	1.32368
		1.04342	1.18549	0.700904	0.774107	1.06352	1.15178	0.73068	1.35378
		1.04348	1.18753	0.701512	0.78037	1.06352	1.15892	0.731172	1.36539
		1.05658	1.19771	0.702263	0.781306	1.06701	1.1596	0.731174	1.38343
		1.05769	1.21516	0.708061	0.78277	1.07479	1.16867	0.740518	1.41882
		1.06089	1.2197	0.712267	0.78298	1.08403	1.1689	0.748003	1.42187
		1.06803	1.22068	0.73217	0.783148	1.0853	1.18499	0.749297	1.44586
		1.08717	1.22415	0.734073	0.787019	1.08638	1.19284	0.750754	1.4533
		1.09338	1.23378	0.738469	0.794591	1.11743	1.20303	0.751556	1.54493
		1.10199	1.26467	0.7441	0.805304	1.11796	1.21265	0.751961	1.5621
		1.10246	1.27619	0.744262	0.805536	1.11933	1.22073	0.752058
		1.10339	1.32559	0.744784	0.806943	1.12296	1.24062	0.752659
		1.10834	1.34586	0.747353	0.810774	1.16582	1.25094	0.763036
		1.11532	1.36328	0.747553	0.812835	1.18176	1.27858	0.766598
		1.11708	1.44459	0.752257	0.813393	1.18313	1.28657	0.768882
		1.11918	1.45112	0.761267	0.819091	1.19751	1.29649	0.771668
		1.12864	1.60072	0.762963	0.820815	1.21405	1.30307	0.779849
		1.13232	1.68827	0.763328	0.822248	1.21476	1.31401	0.784302
		1.14949		0.76433	0.822846	1.23374	1.31567	0.798633
		1.17359		0.77069	0.823783	1.2353	1.32283	0.819307
		1.17393		0.770907	0.825146	1.24181	1.33729	0.838898
		1.17441		0.772072	0.825972	1.24825	1.37169	0.842149
		1.17662		0.772323	0.828144	1.26298		0.855552
		1.1804		0.777221	0.834729	1.2693		0.864001
		1.1821		0.778285	0.836677	1.28204		0.866972
		1.20193		0.778989	0.840949	1.2942		0.875838
		1.20544		0.77938	0.848181	1.30916		0.883219
		1.20657		0.784082	0.850715	1.34105		0.886023
		1.2169		0.793338	0.851862	1.3469		0.888488
		1.2174		0.800064	0.852057	1.35632		0.898538
		1.22104		0.809523	0.857826	1.37908		0.90898
		1.22876		0.816556	0.85931	1.41342		0.915326
		1.2294		0.833454	0.860417	1.46194		0.933193
		1.25433		0.842872	0.868726	1.51349		0.942933
		1.26543		0.846464	0.868918			0.944435
		1.28335		0.84707	0.86999			0.954326
		1.29967		0.847314	0.872614			0.955589
		1.33558		0.855011	0.884885			0.958144
		1.34794		0.863207	0.889816			1.01576
		1.37209		0.863534	0.893201			1.03328
		1.39305		0.866423	0.894375			1.03442
		1.4437		0.868416	0.894682			1.04691
		1.47388		0.870428	0.897943			1.0585
		1.48434		0.884606	0.899992			1.08835
		1.48444		0.887541	0.900938			1.10354
		1.66034		0.889609	0.908684			1.11201
				0.896946	0.919189			1.11385
				0.902192	0.919305			1.11466
				0.908175	0.920312			1.11804
				0.909645	0.920608			1.1234
				0.91352	0.921666			1.12555
				0.915814	0.927298			1.1345
				0.918178	0.927959			1.14134
				0.943726	0.931652			1.14357
				0.944532	0.935519			1.15285
				0.945866	0.937108			1.16911
				0.95405	0.938097			1.17523
				0.957519	0.942273			1.17824
				0.967924	0.944982			1.19039
				0.970713	0.947301			1.19479
				0.977615	0.951926			1.21065
				0.986204	0.955269			1.21327
				0.986282	0.958226			1.22283
				0.994079	0.962578			1.2669
				0.99572	0.963487			1.27132
				0.998703	0.963502			1.31262
				1.003	0.966009			1.33748
				1.0041	0.973043			1.34694
				1.00579	0.973349			1.35033
				1.01154	0.985107			1.35923
				1.01156	0.99285			1.38415
				1.02395	1.0013			1.52772
				1.02419	1.00824			1.60498
				1.0255	1.00936
				1.02997	1.0094
				1.03645	1.0105
				1.03956	1.0122
				1.05196	1.01795
				1.05597	1.01813
				1.05922	1.02008
				1.07476	1.02476
				1.07737	1.02785
				1.0797	1.02798
				1.07991	1.0294
				1.08334	1.03009
				1.10725	1.03427
				1.11044	1.03886
				1.11052	1.04928
				1.11084	1.06596
				1.11802	1.07285
				1.12405	1.07822
				1.1268	1.08107
				1.12732	1.08351
				1.13691	1.08589
				1.14585	1.0993
				1.15101	1.10075
				1.1545	1.10641
				1.17569	1.10712
				1.18246	1.11355
				1.18754	1.12263
				1.19695	1.12277
				1.20699	1.12294
				1.21498	1.12527
				1.23716	1.13587
				1.24085	1.1373
				1.25023	1.14196
				1.26308	1.14467
				1.26317	1.15017
				1.26624	1.15488
				1.27504	1.17397
				1.31755	1.2337
				1.33043	1.23722
				1.35813	1.24729
				1.38734	1.24902
				1.39676	1.26085
				1.4597	1.27408
				1.50991	1.28183
				1.54351	1.29528
					1.29777
					1.32503
					1.35465
					1.36446
					1.37587
					1.38892
					1.38943
					1.51694
					1.62051
					1.63101

## Sheet: Pair 6 (inter 2)
	CICI strain																			Control strain
At time (min)	T=0	T=11	T=13	T=20	T=24	T=34	T=38	T=48	T=53	T=60	T=68	T=73	T=83	T=93	T=113	T=134			At time (min)	T=0	T=21	T=40	T=61	T=80	T=100
All distances (um)	0.0323899	0.00641883	0.007608	0.0282617	0.0148202	0.0122764	0.00761759	0.0267271	0.0111921	0.018263	0.0144939	0.0425049	0.0234354	0.0189071	0.0213442	0.0503816			All distances (um)	0.0569927	0.0370975	0.0432491	0.0323288	0.00959623	0.0448101
	0.0377741	0.0215725	0.0181599	0.0323944	0.0178475	0.0180791	0.0210678	0.0438497	0.0317704	0.0208305	0.0179291	0.0439177	0.0278191	0.0295585	0.0330496	0.055525				0.0668247	0.0737712	0.045694	0.0635265	0.0456567	0.0695188
	0.0379006	0.0289229	0.0245988	0.0472775	0.0203638	0.0298651	0.0264146	0.0554163	0.0388269	0.0232701	0.0219904	0.0446546	0.0292352	0.0351892	0.0379855	0.0556959				0.0740678	0.0744802	0.0602521	0.0772665	0.0758525	0.0754721
	0.0428778	0.032593	0.0257568	0.0576024	0.0325956	0.0342443	0.0292369	0.0689155	0.0396364	0.0311707	0.0411765	0.0481047	0.0319697	0.0372434	0.0389471	0.057042				0.0786418	0.075603	0.0607776	0.0822206	0.0769009	0.0757046
	0.0473961	0.0351889	0.0329782	0.0750447	0.0348079	0.0347381	0.0295671	0.0713845	0.0478239	0.0312934	0.0529824	0.0547824	0.038002	0.0434085	0.0411179	0.0746476				0.0871911	0.0780095	0.0679986	0.0839532	0.0803068	0.0816928
	0.0646388	0.0544428	0.046157	0.0752655	0.0370461	0.0353197	0.0356333	0.0715616	0.0503089	0.0474888	0.0558456	0.0570204	0.0406018	0.0532664	0.0415473	0.0815729				0.0926135	0.0926893	0.07236	0.0963794	0.0810601	0.0840747
	0.0692106	0.0726111	0.0467528	0.0797812	0.0381128	0.0446215	0.0357735	0.0735337	0.0532873	0.056516	0.0612577	0.0574839	0.0453808	0.0541801	0.0416582	0.0889303				0.102962	0.0987571	0.0732688	0.101731	0.0859055	0.0960325
	0.0726043	0.076213	0.0495988	0.0827318	0.0454577	0.0505933	0.0360676	0.0749467	0.0584448	0.057964	0.0618212	0.0634704	0.0460111	0.0554891	0.0432598	0.0899527				0.105076	0.106056	0.0736531	0.105583	0.0890631	0.0984453
	0.0785917	0.0781307	0.0560998	0.0933694	0.0496848	0.0511236	0.0362168	0.0771186	0.0594536	0.0586492	0.0640962	0.0638611	0.0470084	0.0568769	0.0472576	0.0915784				0.111429	0.120968	0.0847298	0.111962	0.0932003	0.0995582
	0.0803024	0.0827537	0.0584118	0.0955891	0.0497438	0.0542288	0.0364039	0.0873579	0.0601311	0.0602661	0.0695798	0.0689398	0.0480541	0.0580958	0.0520306	0.0980628				0.112588	0.126685	0.0864167	0.113008	0.0957857	0.100932
	0.0862324	0.0830959	0.061256	0.102295	0.0570286	0.0557642	0.0370512	0.0921136	0.0618153	0.0646494	0.0713273	0.0694711	0.0498568	0.0703617	0.0524331	0.112024				0.117979	0.139552	0.0875835	0.11632	0.0981939	0.101946
	0.0862359	0.086813	0.0657393	0.105418	0.0679879	0.0655671	0.0438639	0.0933386	0.067029	0.0715049	0.0727736	0.0701369	0.0504002	0.0739024	0.0529758	0.115457				0.125561	0.143004	0.0961041	0.129151	0.0996889	0.113524
	0.0903104	0.0911091	0.0666946	0.108419	0.0715371	0.0707353	0.0471958	0.0935146	0.0670692	0.0723288	0.0740831	0.0714928	0.0596053	0.0748897	0.0587447	0.120292				0.128438	0.147453	0.098985	0.13256	0.104885	0.125858
	0.100916	0.091484	0.0667189	0.109969	0.073362	0.0725189	0.0491962	0.0964969	0.0692363	0.0724249	0.0741235	0.0741833	0.0634322	0.0786679	0.0608582	0.121729				0.129925	0.149797	0.10196	0.140182	0.107392	0.136336
	0.115298	0.0967046	0.0690826	0.117666	0.0756868	0.0814519	0.0508437	0.0979802	0.0695186	0.073332	0.0765404	0.0743732	0.0649078	0.0789343	0.0626341	0.127879				0.133899	0.150321	0.105559	0.147297	0.112149	0.140419
	0.124892	0.107446	0.072222	0.119409	0.0778889	0.0821169	0.0511068	0.0986871	0.0697051	0.0761896	0.0779274	0.0776423	0.0659116	0.0802049	0.0627981	0.129574				0.134563	0.153147	0.106448	0.151241	0.119438	0.143245
	0.12851	0.109073	0.0760832	0.122442	0.0800542	0.0828654	0.0519482	0.102799	0.0706062	0.0771457	0.0792977	0.0788356	0.070095	0.0827748	0.0649152	0.138869				0.139383	0.155975	0.11029	0.153764	0.124913	0.143817
	0.132392	0.112171	0.0786114	0.123904	0.0872148	0.0829405	0.0524647	0.105811	0.0710108	0.0794038	0.0868264	0.0817761	0.0717046	0.0838551	0.0662929	0.144822				0.139651	0.157078	0.111683	0.158626	0.128275	0.145089
	0.13448	0.117996	0.0786939	0.124391	0.0884091	0.0845419	0.0538124	0.106289	0.07285	0.0801702	0.0897352	0.0825974	0.0732999	0.084917	0.0702498	0.148053				0.143535	0.157813	0.127229	0.159686	0.145998	0.145558
	0.135985	0.120053	0.0787725	0.129222	0.0892244	0.0845837	0.0557746	0.107291	0.0742452	0.082986	0.0905553	0.0851023	0.0767057	0.0856318	0.0770485	0.150591				0.147774	0.163953	0.131086	0.16188	0.146489	0.154903
	0.136451	0.124837	0.081034	0.130713	0.0898222	0.0870572	0.0558596	0.107519	0.0797205	0.0878207	0.0908354	0.0856602	0.0790399	0.0859927	0.0838091	0.153592				0.154569	0.164766	0.133021	0.163615	0.150576	0.158101
	0.144628	0.12982	0.08739	0.135387	0.0928147	0.0875764	0.0570088	0.107919	0.0798273	0.0883974	0.0929217	0.0874876	0.0818971	0.093296	0.0907919	0.155395				0.15587	0.167311	0.13557	0.163734	0.150591	0.161416
	0.152088	0.148649	0.0914432	0.137804	0.0948323	0.0879897	0.0595884	0.108563	0.0824388	0.0892337	0.09317	0.0928391	0.0824305	0.0967203	0.0965036	0.155768				0.163637	0.168564	0.136462	0.166909	0.155061	0.163306
	0.153939	0.154041	0.0929802	0.141626	0.094949	0.0908186	0.0603762	0.108906	0.0842589	0.0908786	0.0975634	0.0977251	0.0828197	0.0987896	0.097293	0.158325				0.166933	0.170409	0.136469	0.168833	0.161526	0.163458
	0.168429	0.155216	0.0948152	0.142163	0.0984047	0.0912582	0.0616881	0.115521	0.0845618	0.102228	0.110882	0.0978267	0.0835611	0.100708	0.098088	0.158716				0.174366	0.19173	0.137385	0.170615	0.167499	0.164626
	0.169013	0.157654	0.095457	0.142326	0.0985711	0.0946043	0.062757	0.116763	0.0853897	0.104435	0.113369	0.0982048	0.0862344	0.100938	0.105105	0.15971				0.174779	0.193174	0.141544	0.174548	0.17305	0.166506
	0.171549	0.16433	0.10016	0.142666	0.0992339	0.0947968	0.0639703	0.118239	0.0874072	0.10598	0.114655	0.0986941	0.0896806	0.102837	0.10557	0.161842				0.17603	0.19733	0.153266	0.179615	0.17786	0.170184
	0.173823	0.169762	0.102297	0.145639	0.0992668	0.0973946	0.0642602	0.119826	0.0912921	0.10639	0.114911	0.0996758	0.089787	0.105792	0.109176	0.161997				0.177871	0.199359	0.153439	0.182561	0.180665	0.170986
	0.174746	0.170331	0.103145	0.148059	0.100891	0.10535	0.0652782	0.121125	0.0956025	0.108662	0.118564	0.100497	0.0922126	0.106503	0.111546	0.166215				0.179662	0.21186	0.154176	0.184746	0.181852	0.172956
	0.174948	0.170683	0.105279	0.155891	0.102053	0.105661	0.0664284	0.12906	0.0977211	0.108917	0.121788	0.100946	0.0957797	0.107414	0.116964	0.16774				0.18486	0.216101	0.154775	0.195525	0.191492	0.177902
	0.175221	0.177788	0.10548	0.156462	0.102273	0.106082	0.06663	0.13231	0.0977981	0.109139	0.12641	0.102816	0.102004	0.112174	0.117644	0.172816				0.186297	0.216398	0.157002	0.198142	0.19747	0.182682
	0.178045	0.179106	0.106464	0.159914	0.103564	0.107642	0.0666405	0.134077	0.0980448	0.113897	0.129788	0.103317	0.102155	0.117277	0.124308	0.179277				0.190268	0.217916	0.157771	0.19861	0.198656	0.183811
	0.17914	0.181127	0.112092	0.163241	0.104894	0.109249	0.0669323	0.136018	0.100816	0.114319	0.131233	0.106455	0.102315	0.119688	0.127505	0.180277				0.195097	0.219744	0.162764	0.199716	0.201008	0.188271
	0.183938	0.186125	0.114489	0.16428	0.104925	0.110221	0.0674984	0.136492	0.101073	0.115787	0.13639	0.107382	0.102757	0.126472	0.128798	0.181475				0.195786	0.22065	0.163134	0.206379	0.20191	0.191076
	0.184077	0.193111	0.116193	0.164827	0.10495	0.111851	0.0692864	0.136594	0.104074	0.116453	0.141219	0.10929	0.106756	0.127265	0.136258	0.207024				0.216636	0.22253	0.163423	0.211984	0.21192	0.193662
	0.185965	0.196095	0.116594	0.167086	0.107246	0.112516	0.0701589	0.13757	0.104545	0.123109	0.15135	0.112663	0.107511	0.127349	0.139098	0.208466				0.217045	0.223238	0.165023	0.212058	0.213161	0.199958
	0.187163	0.198058	0.119606	0.168849	0.107852	0.112701	0.0707333	0.13988	0.107831	0.123931	0.153191	0.114001	0.110441	0.128297	0.139514	0.210057				0.217235	0.223353	0.168294	0.21378	0.213167	0.202698
	0.189022	0.19815	0.119746	0.169448	0.108713	0.112982	0.0736474	0.142613	0.110696	0.125128	0.153572	0.115466	0.11287	0.131061	0.13959	0.211661				0.219956	0.228057	0.170793	0.219378	0.218765	0.203511
	0.190184	0.202444	0.120732	0.171517	0.109876	0.113333	0.0749562	0.147602	0.110782	0.127392	0.155181	0.117755	0.113525	0.132194	0.140996	0.2127				0.225286	0.228678	0.172103	0.22048	0.219226	0.204904
	0.193099	0.20356	0.121182	0.172073	0.110706	0.11669	0.0767347	0.148944	0.111973	0.127977	0.157039	0.118492	0.114363	0.135432	0.141353	0.225529				0.22666	0.232397	0.172986	0.221716	0.220847	0.211742
	0.205593	0.206018	0.123403	0.172255	0.111635	0.117136	0.0768115	0.150838	0.112465	0.130736	0.157159	0.119486	0.117761	0.135775	0.146935	0.228172				0.229671	0.232498	0.178586	0.224058	0.221703	0.212383
	0.212564	0.206535	0.124589	0.176895	0.11191	0.117297	0.07903	0.152432	0.114042	0.130869	0.157432	0.12223	0.118202	0.137181	0.147719	0.234148				0.229907	0.233475	0.178993	0.227182	0.223179	0.212917
	0.215073	0.209629	0.125918	0.180395	0.114379	0.117704	0.0804852	0.154925	0.119616	0.131904	0.159731	0.128762	0.118416	0.13845	0.151665	0.235297				0.23119	0.235314	0.181098	0.227913	0.226806	0.224069
	0.221277	0.217663	0.126185	0.190813	0.115927	0.119977	0.0808405	0.156578	0.12854	0.13485	0.161254	0.130877	0.126395	0.139147	0.152548	0.237885				0.233001	0.236341	0.183822	0.234062	0.226885	0.227726
	0.223323	0.221856	0.126185	0.191185	0.119244	0.122532	0.0809077	0.157072	0.129107	0.134981	0.16715	0.131512	0.12849	0.142267	0.154899	0.238956				0.233997	0.238438	0.184553	0.236993	0.229	0.230894
	0.2235	0.223483	0.126568	0.194215	0.120294	0.12546	0.0810616	0.15759	0.12967	0.136016	0.168167	0.136313	0.128818	0.144042	0.155205	0.242302				0.239633	0.2421	0.185883	0.237819	0.229554	0.233153
	0.224335	0.224583	0.13107	0.19774	0.122234	0.125506	0.0816598	0.159917	0.131342	0.140785	0.169624	0.136627	0.130171	0.1446	0.161591	0.244734				0.246688	0.243377	0.186063	0.239291	0.230135	0.234159
	0.230875	0.224795	0.132065	0.200296	0.122731	0.125521	0.0821767	0.162389	0.132865	0.143699	0.171005	0.141729	0.130281	0.144694	0.169162	0.265173				0.24754	0.244691	0.1875	0.240279	0.234045	0.237946
	0.232098	0.225454	0.135007	0.20452	0.123258	0.12569	0.0849173	0.162583	0.132932	0.144633	0.173501	0.141774	0.132167	0.144698	0.173493	0.267571				0.249754	0.245458	0.187774	0.240699	0.234148	0.239846
	0.239537	0.22998	0.135161	0.208838	0.124189	0.126017	0.0850195	0.163113	0.136085	0.144946	0.175816	0.142638	0.134014	0.147002	0.173678	0.29211				0.251838	0.246924	0.188728	0.241031	0.238916	0.242032
	0.242292	0.230688	0.136533	0.212408	0.124402	0.126138	0.0865577	0.166652	0.13774	0.145755	0.180679	0.143287	0.134645	0.150475	0.178712	0.294932				0.257107	0.248339	0.18952	0.247454	0.239355	0.242482
	0.243016	0.234585	0.13659	0.220653	0.126446	0.127988	0.0875674	0.168403	0.139162	0.146661	0.181639	0.1502	0.134895	0.157199	0.179999	0.298621				0.258494	0.250145	0.189539	0.253424	0.241312	0.247873
	0.24698	0.238602	0.136652	0.22159	0.128823	0.128065	0.0878054	0.169168	0.139496	0.148415	0.182244	0.153674	0.138559	0.158724	0.184981	0.310347				0.258749	0.251078	0.192618	0.255422	0.244117	0.250795
	0.248898	0.244862	0.137606	0.223649	0.130442	0.128438	0.0878082	0.171291	0.140519	0.154588	0.187321	0.156935	0.139582	0.160584	0.188148	0.310403				0.259183	0.252994	0.193864	0.255551	0.247613	0.255746
	0.250096	0.246151	0.137628	0.227141	0.131414	0.130293	0.0895957	0.174394	0.141288	0.154875	0.1896	0.159232	0.14214	0.167296	0.188423	0.333295				0.25991	0.257881	0.197965	0.256477	0.247769	0.256039
	0.2534	0.246828	0.140538	0.22728	0.131735	0.130336	0.0900326	0.17557	0.142827	0.158364	0.190106	0.165978	0.144041	0.184792	0.190888	0.338938				0.260619	0.261262	0.199046	0.258322	0.256785	0.258622
	0.256741	0.24892	0.147704	0.227299	0.132016	0.130867	0.0918435	0.178332	0.145964	0.158537	0.191412	0.167574	0.144201	0.186812	0.194169	0.340479				0.262327	0.262107	0.200908	0.262643	0.260841	0.260925
	0.257716	0.249646	0.151103	0.228734	0.13252	0.131129	0.0918928	0.1817	0.147305	0.160669	0.193414	0.17016	0.144756	0.192675	0.194746	0.34316				0.264048	0.265846	0.201612	0.263534	0.268042	0.261726
	0.260497	0.250628	0.154453	0.231838	0.136422	0.133989	0.0920302	0.183856	0.148815	0.160993	0.196901	0.172874	0.15036	0.1942	0.195051	0.351162				0.264724	0.266842	0.203203	0.265468	0.269719	0.262794
	0.264119	0.256095	0.157798	0.232928	0.136506	0.134177	0.0926656	0.184148	0.150269	0.161581	0.198376	0.173388	0.150902	0.195551	0.198171	0.375436				0.265474	0.270629	0.204026	0.265926	0.274117	0.26921
	0.265308	0.262612	0.157812	0.233018	0.136697	0.134266	0.0945415	0.184255	0.151407	0.162526	0.20311	0.176713	0.152778	0.19594	0.201162	0.397468				0.265815	0.271122	0.209473	0.270415	0.27751	0.271776
	0.265491	0.263736	0.158494	0.233208	0.137238	0.134861	0.0948873	0.187303	0.155775	0.162597	0.203594	0.17953	0.154605	0.19602	0.207872	0.397808				0.267059	0.272092	0.210064	0.272407	0.279076	0.272411
	0.268118	0.271814	0.159494	0.244978	0.138715	0.137758	0.0950441	0.189157	0.156181	0.164083	0.2039	0.179901	0.154796	0.196697	0.220665	0.435525				0.268127	0.273377	0.210072	0.274317	0.280515	0.277772
	0.268215	0.272773	0.161987	0.247278	0.140375	0.138258	0.096435	0.191334	0.157722	0.164209	0.204794	0.180673	0.155306	0.19886	0.222261	0.43761				0.268818	0.281784	0.211165	0.27513	0.283292	0.281996
	0.269564	0.273891	0.164297	0.249601	0.147999	0.139007	0.0998753	0.19319	0.158752	0.164791	0.205031	0.183363	0.159076	0.201131	0.229948	0.459551				0.269258	0.28443	0.215425	0.277062	0.285109	0.284607
	0.274089	0.279608	0.164751	0.252171	0.148495	0.140103	0.100272	0.195089	0.160473	0.168221	0.206279	0.183805	0.161086	0.204427	0.230502	0.480005				0.275283	0.284509	0.220613	0.277976	0.286188	0.290335
	0.275397	0.28019	0.164904	0.255643	0.15051	0.142932	0.100391	0.19555	0.161496	0.168912	0.207945	0.183814	0.164647	0.207797	0.232052	0.488466				0.281122	0.286489	0.223496	0.281871	0.287802	0.293744
	0.282466	0.280482	0.165595	0.260809	0.150814	0.144139	0.100596	0.199041	0.1623	0.170072	0.209446	0.184387	0.165025	0.208722	0.23368	0.502983				0.282772	0.297167	0.224723	0.286492	0.289172	0.295814
	0.284708	0.282839	0.166052	0.26336	0.152051	0.144819	0.100638	0.199496	0.163191	0.175727	0.215329	0.185676	0.166266	0.209703	0.234713	0.612525				0.286533	0.303218	0.225709	0.291031	0.295558	0.298025
	0.28496	0.288174	0.166311	0.270531	0.152671	0.146131	0.100848	0.200055	0.163717	0.177328	0.220339	0.186106	0.167632	0.210991	0.237001	0.654268				0.288963	0.304439	0.225916	0.292334	0.296332	0.298163
	0.287971	0.288629	0.168057	0.270835	0.153208	0.150094	0.101272	0.20259	0.166096	0.179451	0.220792	0.187478	0.168075	0.21137	0.23777	0.747241				0.288985	0.304806	0.225945	0.294494	0.297807	0.30217
	0.290819	0.289188	0.168259	0.271581	0.154898	0.151126	0.101624	0.204437	0.166681	0.181505	0.221957	0.187714	0.169421	0.214405	0.237822	0.987819				0.289454	0.305641	0.227522	0.296461	0.300605	0.306457
	0.298129	0.290553	0.170585	0.276235	0.156797	0.15188	0.10188	0.204941	0.166856	0.181631	0.222173	0.192522	0.169812	0.22518	0.241396	1.05415				0.289659	0.310339	0.23514	0.304885	0.302187	0.307012
	0.303365	0.291367	0.170928	0.277429	0.158549	0.153588	0.102408	0.206377	0.169539	0.185227	0.223939	0.192832	0.169958	0.225207	0.251808	1.08167				0.290127	0.311684	0.236345	0.308391	0.302669	0.308965
	0.303402	0.296891	0.171682	0.279304	0.160766	0.154003	0.102486	0.206979	0.170473	0.185942	0.225687	0.193132	0.169998	0.230109	0.254399	1.12988				0.292361	0.313701	0.240242	0.311787	0.305845	0.312796
	0.30352	0.298278	0.173277	0.280905	0.162057	0.156916	0.102718	0.213676	0.170541	0.193439	0.225831	0.19384	0.170463	0.230574	0.2561	1.43252				0.29592	0.322485	0.240695	0.312329	0.308175	0.31592
	0.304487	0.306313	0.173606	0.281267	0.162406	0.159399	0.104676	0.213757	0.171945	0.195862	0.22714	0.196764	0.170766	0.230598	0.260103					0.299583	0.323103	0.245428	0.31234	0.312296	0.31765
	0.308753	0.314445	0.173754	0.286256	0.163274	0.159706	0.105454	0.218539	0.173901	0.196482	0.228765	0.204896	0.170956	0.232254	0.260548					0.302008	0.32501	0.248857	0.31623	0.313571	0.31876
	0.312442	0.317423	0.1759	0.287627	0.165208	0.159779	0.105697	0.223747	0.174171	0.198986	0.233018	0.205892	0.1725	0.232305	0.265401					0.302245	0.32551	0.252063	0.317113	0.315223	0.31951
	0.318555	0.317805	0.176802	0.287958	0.166572	0.159968	0.105775	0.22456	0.175896	0.20048	0.24287	0.208469	0.176243	0.234359	0.276989					0.302833	0.327399	0.254655	0.319322	0.315576	0.320057
	0.320236	0.319153	0.178335	0.288369	0.171869	0.159978	0.107753	0.224592	0.176399	0.201194	0.244011	0.211498	0.17758	0.238074	0.277683					0.305366	0.32927	0.25641	0.322122	0.315756	0.320864
	0.321149	0.32084	0.181525	0.289795	0.172504	0.162906	0.108759	0.225242	0.17739	0.202506	0.249439	0.212848	0.178673	0.24161	0.281417					0.30611	0.329357	0.257161	0.326726	0.321363	0.323383
	0.323027	0.322736	0.185464	0.295363	0.173394	0.163847	0.108811	0.225446	0.177691	0.204977	0.254646	0.213602	0.179029	0.2427	0.281909					0.306512	0.337172	0.258339	0.33622	0.322475	0.323954
	0.323046	0.324204	0.187285	0.297643	0.176335	0.165362	0.108863	0.230365	0.178004	0.207346	0.255588	0.214079	0.1803	0.249795	0.288655					0.309222	0.337559	0.258932	0.337824	0.326777	0.325403
	0.323455	0.325958	0.187582	0.297748	0.185453	0.165574	0.110501	0.233758	0.179609	0.209247	0.257976	0.217076	0.180769	0.250619	0.295236					0.313615	0.338441	0.259095	0.34175	0.330401	0.327897
	0.323672	0.326758	0.187665	0.299098	0.186104	0.166112	0.111943	0.245012	0.180639	0.211681	0.259537	0.218182	0.181801	0.251134	0.301736					0.3143	0.339782	0.259173	0.341755	0.331201	0.329942
	0.325916	0.327605	0.189152	0.300469	0.186203	0.171092	0.113399	0.245497	0.183817	0.217491	0.262229	0.218246	0.186721	0.259381	0.303565					0.314762	0.350594	0.260349	0.342302	0.334949	0.330961
	0.32803	0.328345	0.19076	0.300932	0.190049	0.171256	0.114673	0.247114	0.184178	0.219971	0.265519	0.219139	0.18795	0.261018	0.304708					0.316185	0.35212	0.269039	0.345486	0.335766	0.331925
	0.33191	0.330628	0.191188	0.30189	0.19184	0.172112	0.114837	0.252635	0.186345	0.221546	0.269026	0.227881	0.1907	0.261189	0.307635					0.316602	0.35302	0.269251	0.346482	0.339895	0.332367
	0.336613	0.331624	0.193086	0.303581	0.193023	0.172129	0.115524	0.254438	0.18652	0.225692	0.272852	0.228731	0.191299	0.264659	0.308631					0.32802	0.356583	0.270895	0.347304	0.340262	0.33237
	0.339143	0.33868	0.193815	0.309364	0.194132	0.17236	0.116497	0.261278	0.188424	0.228798	0.277973	0.233714	0.193737	0.265461	0.318169					0.329813	0.359219	0.27233	0.347469	0.340872	0.33509
	0.343276	0.342427	0.19399	0.309934	0.196495	0.173864	0.118537	0.264041	0.189683	0.229367	0.283141	0.236787	0.194106	0.266763	0.322055					0.330876	0.359691	0.272872	0.347618	0.341635	0.342315
	0.345421	0.34998	0.194349	0.313683	0.196785	0.174987	0.118934	0.264721	0.189774	0.232398	0.287768	0.244382	0.194408	0.270026	0.323681					0.331944	0.360864	0.275244	0.347824	0.341932	0.34539
	0.351701	0.35043	0.195562	0.314865	0.20123	0.175838	0.11943	0.266895	0.193728	0.233755	0.289556	0.245349	0.196125	0.271472	0.340134					0.332482	0.367276	0.276674	0.348491	0.349681	0.345921
	0.352593	0.350609	0.19985	0.316043	0.201315	0.176111	0.120642	0.267088	0.194394	0.234435	0.291149	0.248304	0.202014	0.273449	0.340914					0.335555	0.368773	0.27693	0.351285	0.353267	0.35095
	0.352929	0.350939	0.201706	0.32113	0.201467	0.177722	0.121341	0.271867	0.196702	0.237278	0.295324	0.248823	0.203841	0.278118	0.344129					0.335771	0.371062	0.277083	0.353165	0.361388	0.352359
	0.355208	0.351448	0.202197	0.325572	0.201738	0.179571	0.122676	0.272287	0.20028	0.237601	0.297278	0.249686	0.203995	0.279847	0.345213					0.341296	0.371312	0.278059	0.355907	0.361389	0.352432
	0.356685	0.351743	0.204894	0.327464	0.203804	0.180516	0.122809	0.273424	0.203425	0.241983	0.304841	0.251809	0.205504	0.29362	0.356788					0.34135	0.372377	0.286032	0.35828	0.361767	0.353333
	0.357119	0.355147	0.205693	0.329255	0.204688	0.181963	0.122981	0.279164	0.204917	0.252163	0.305684	0.25779	0.205642	0.294762	0.357131					0.342448	0.372663	0.286614	0.35859	0.363185	0.353567
	0.357899	0.355951	0.206554	0.335	0.205044	0.189064	0.123013	0.281432	0.208209	0.25229	0.307149	0.261191	0.206332	0.295069	0.364946					0.343954	0.374993	0.286778	0.367376	0.36319	0.355156
	0.361084	0.367891	0.207533	0.342553	0.205239	0.18925	0.123535	0.282703	0.212861	0.252963	0.307685	0.261899	0.207635	0.296721	0.383492					0.344403	0.376011	0.287448	0.374913	0.364012	0.355306
	0.362757	0.368787	0.208126	0.343382	0.206182	0.190561	0.123607	0.28352	0.21357	0.267379	0.308106	0.262392	0.20924	0.297129	0.389351					0.345348	0.382713	0.287815	0.375174	0.367846	0.358012
	0.363955	0.372234	0.208303	0.350484	0.206556	0.196131	0.124134	0.284085	0.214532	0.270057	0.309158	0.264561	0.209339	0.306877	0.397396					0.34569	0.384133	0.288716	0.376454	0.371192	0.359177
	0.365612	0.373036	0.210568	0.358807	0.209054	0.197466	0.124923	0.284522	0.219844	0.270865	0.316944	0.264801	0.21389	0.318283	0.398895					0.348764	0.38816	0.290199	0.379375	0.372173	0.359522
	0.365688	0.374269	0.21126	0.359895	0.209818	0.199069	0.127016	0.286047	0.222035	0.273273	0.321168	0.267926	0.214785	0.329315	0.401913					0.350727	0.391243	0.291529	0.37947	0.374252	0.36028
	0.365829	0.374781	0.214309	0.362486	0.210151	0.199423	0.127757	0.287219	0.222251	0.276072	0.322677	0.283055	0.215293	0.329832	0.40347					0.35363	0.393178	0.293485	0.38201	0.378907	0.361147
	0.36636	0.374975	0.21488	0.365085	0.210323	0.199899	0.128101	0.289069	0.227088	0.279035	0.324687	0.283671	0.219852	0.339497	0.4146					0.354481	0.395051	0.293774	0.385123	0.379663	0.36138
	0.368993	0.375844	0.214946	0.367155	0.210996	0.200615	0.128326	0.28981	0.235626	0.279655	0.326372	0.286666	0.22006	0.340453	0.426823					0.357618	0.396354	0.293856	0.385913	0.383415	0.363051
	0.369813	0.378823	0.216104	0.370533	0.211055	0.20205	0.128627	0.290139	0.236796	0.282655	0.326545	0.290421	0.221273	0.341515	0.441771					0.35921	0.397525	0.294742	0.387186	0.383598	0.363471
	0.373906	0.379944	0.219272	0.373271	0.212096	0.202583	0.129011	0.294837	0.237601	0.285028	0.32672	0.290964	0.231438	0.342746	0.448052					0.375503	0.401986	0.297685	0.389344	0.385699	0.365735
	0.375041	0.385266	0.222798	0.374906	0.214107	0.202873	0.129157	0.294936	0.244305	0.285199	0.333144	0.293158	0.232322	0.344705	0.452209					0.376159	0.402747	0.301409	0.390658	0.386532	0.366134
	0.376697	0.385807	0.223946	0.378417	0.214313	0.20345	0.130015	0.299782	0.246385	0.295915	0.344451	0.295129	0.233892	0.35168	0.455572					0.379017	0.40286	0.305973	0.393247	0.387711	0.367083
	0.378595	0.391905	0.228328	0.378511	0.216455	0.205042	0.131865	0.304393	0.247634	0.299216	0.346517	0.295448	0.234344	0.367431	0.465777					0.380921	0.403763	0.309465	0.394015	0.389561	0.367808
	0.378707	0.393405	0.229655	0.381675	0.216998	0.206517	0.132578	0.305049	0.247933	0.301805	0.350067	0.297775	0.237002	0.382506	0.470415					0.383278	0.406442	0.311844	0.394314	0.390099	0.372082
	0.383428	0.393855	0.231351	0.382186	0.220212	0.206982	0.132581	0.306749	0.248573	0.30357	0.350299	0.304927	0.239829	0.386461	0.499977					0.383368	0.409212	0.31244	0.398752	0.392388	0.372259
	0.385594	0.394168	0.23151	0.389621	0.220253	0.208916	0.13297	0.30727	0.250493	0.305016	0.354171	0.309847	0.240513	0.387936	0.50738					0.387675	0.409907	0.312728	0.398965	0.39341	0.372535
	0.3869	0.396066	0.234167	0.389866	0.226305	0.209218	0.138793	0.307601	0.251273	0.306424	0.356104	0.317737	0.24438	0.397228	0.510273					0.388628	0.416024	0.313475	0.399082	0.399425	0.373059
	0.388515	0.397114	0.235148	0.39312	0.228994	0.210624	0.139135	0.30858	0.254772	0.307873	0.363473	0.319987	0.244799	0.416605	0.591955					0.389298	0.416572	0.313591	0.399232	0.400324	0.375749
	0.388552	0.397286	0.235591	0.394257	0.229639	0.211216	0.139309	0.312682	0.257378	0.311819	0.378255	0.323847	0.246296	0.419252	0.630803					0.392485	0.417019	0.314788	0.399992	0.403133	0.379264
	0.390104	0.398455	0.238121	0.403253	0.23048	0.215101	0.139981	0.31543	0.261321	0.313247	0.386671	0.327501	0.246474	0.41946	0.635432					0.392519	0.417659	0.315583	0.402264	0.403443	0.379578
	0.391186	0.403587	0.238297	0.403411	0.231991	0.216241	0.14087	0.323394	0.266185	0.315581	0.394471	0.333243	0.248211	0.426762	0.666663					0.393658	0.419401	0.316023	0.408026	0.40483	0.380081
	0.391422	0.403874	0.239284	0.403486	0.232562	0.217687	0.141115	0.325735	0.267319	0.322809	0.397377	0.333494	0.248531	0.460863	0.678145					0.394124	0.419439	0.316478	0.408356	0.407062	0.381948
	0.392739	0.404008	0.241067	0.405414	0.235066	0.218149	0.141123	0.329043	0.269518	0.322969	0.409192	0.334708	0.25342	0.476933	0.787419					0.396314	0.420824	0.316547	0.410682	0.410931	0.38246
	0.39275	0.404415	0.242101	0.405919	0.23621	0.219341	0.143898	0.329152	0.269784	0.32423	0.412802	0.335249	0.262264	0.48438	0.922406					0.396696	0.424085	0.318626	0.410929	0.412293	0.38755
	0.394721	0.407342	0.244621	0.412213	0.237335	0.221864	0.143898	0.33493	0.271554	0.3253	0.414482	0.344468	0.267657	0.496517	0.959427					0.398099	0.427312	0.320835	0.413269	0.415114	0.389369
	0.394896	0.407452	0.247424	0.420033	0.238635	0.224298	0.145182	0.342708	0.274486	0.325304	0.421544	0.347752	0.268905	0.511352	0.98501					0.400746	0.427612	0.322606	0.413519	0.422616	0.395481
	0.394948	0.410848	0.248357	0.426595	0.244461	0.229088	0.14618	0.345716	0.278312	0.327445	0.424903	0.350592	0.273862	0.56299	1.01169					0.401891	0.429647	0.325943	0.414926	0.423852	0.398187
	0.39505	0.411686	0.248534	0.429271	0.247328	0.229729	0.146852	0.352685	0.282374	0.332074	0.4325	0.354351	0.282212	0.601948	1.02728					0.410379	0.430167	0.326373	0.416467	0.424247	0.401107
	0.395785	0.411754	0.248671	0.432632	0.250756	0.231619	0.147925	0.361555	0.285973	0.332186	0.433453	0.356765	0.288235	0.610171	1.22862					0.412353	0.431003	0.328533	0.416808	0.424393	0.401445
	0.39581	0.415806	0.249447	0.432763	0.250976	0.232147	0.148004	0.36256	0.287531	0.33631	0.436984	0.357319	0.291762	0.646516	1.31959					0.415922	0.433753	0.330119	0.417054	0.434015	0.407221
	0.396545	0.417439	0.250383	0.439892	0.251177	0.233421	0.150464	0.362806	0.288999	0.336551	0.446363	0.357637	0.292206	0.651751	1.49079					0.416239	0.437453	0.330283	0.419229	0.434046	0.407705
	0.398146	0.420626	0.251999	0.44019	0.256437	0.233617	0.150814	0.363601	0.290447	0.344934	0.448174	0.36282	0.295989	0.729077	1.53131					0.416618	0.441709	0.333279	0.419237	0.4358	0.410307
	0.403751	0.421072	0.252408	0.440413	0.258984	0.239232	0.152409	0.368165	0.293099	0.345019	0.451984	0.36376	0.296922	0.740504	1.61919					0.416804	0.44845	0.334129	0.419823	0.436621	0.410402
	0.404893	0.422631	0.254394	0.443992	0.26067	0.241752	0.155378	0.368885	0.302296	0.347633	0.454576	0.365794	0.29985	0.812643						0.417329	0.448637	0.335598	0.419951	0.438983	0.410933
	0.405128	0.424883	0.255645	0.448269	0.263274	0.243117	0.15659	0.37179	0.304678	0.354657	0.498449	0.366402	0.306042	0.831396						0.418823	0.449583	0.335875	0.421434	0.440229	0.411319
	0.406196	0.425154	0.26863	0.453059	0.265284	0.249814	0.160458	0.372851	0.304909	0.356378	0.513585	0.372654	0.312214	0.925611						0.419226	0.451666	0.337933	0.42148	0.441252	0.41378
	0.406812	0.425749	0.268928	0.457767	0.265575	0.249868	0.160459	0.37731	0.305076	0.362822	0.519358	0.377047	0.313344	1.00237						0.419757	0.45427	0.339456	0.422063	0.442274	0.413986
	0.409597	0.427083	0.271303	0.465776	0.266785	0.251857	0.160993	0.382123	0.305658	0.363287	0.531236	0.386555	0.313368	1.16364						0.420414	0.454478	0.343939	0.425824	0.444113	0.416695
	0.409841	0.428952	0.272188	0.472026	0.266988	0.256698	0.161419	0.382944	0.306673	0.365955	0.571564	0.41958	0.314078	1.17188						0.421828	0.45532	0.344423	0.426924	0.44752	0.421362
	0.410147	0.430251	0.272478	0.474229	0.267498	0.256891	0.161559	0.393807	0.313439	0.367065	0.600787	0.425833	0.326451	1.20212						0.425187	0.459402	0.34491	0.428336	0.450062	0.421713
	0.410188	0.432388	0.27442	0.476181	0.274141	0.257195	0.162759	0.394739	0.32171	0.369707	0.645094	0.42648	0.332018	1.20823						0.425674	0.461565	0.3469	0.428859	0.453585	0.425739
	0.413595	0.433231	0.274883	0.478463	0.275664	0.257776	0.163004	0.399929	0.323495	0.369752	0.670159	0.428398	0.332909	1.23089						0.426529	0.462368	0.346958	0.429437	0.454886	0.428574
	0.415027	0.438969	0.275136	0.48499	0.276271	0.259696	0.164742	0.403968	0.328882	0.373311	0.719507	0.431463	0.334177	1.23397						0.42719	0.462489	0.349251	0.430491	0.458065	0.430111
	0.41857	0.439606	0.27527	0.507196	0.278129	0.261593	0.166225	0.417222	0.330065	0.391158	0.782921	0.431846	0.336676	1.27085						0.43004	0.46384	0.354039	0.430541	0.462808	0.4319
	0.418873	0.443401	0.275782	0.508397	0.278357	0.268731	0.166824	0.419645	0.337951	0.418002	0.793314	0.432427	0.337461	1.63416						0.430124	0.466981	0.357025	0.43182	0.465897	0.432427
	0.422976	0.446683	0.276612	0.514661	0.279178	0.268796	0.167959	0.43028	0.339854	0.429122	0.889884	0.455864	0.337692							0.431976	0.473346	0.35755	0.434747	0.466868	0.433307
	0.423511	0.446953	0.280782	0.515904	0.280953	0.269878	0.168016	0.461271	0.341076	0.430344	0.899151	0.458204	0.337873							0.432388	0.474011	0.359095	0.436235	0.468024	0.434889
	0.425338	0.447024	0.281156	0.517054	0.282427	0.270837	0.168205	0.462088	0.346019	0.437293	0.97554	0.463198	0.339011							0.436413	0.475417	0.362584	0.436832	0.476117	0.436139
	0.425929	0.450275	0.281657	0.52042	0.283842	0.272405	0.169734	0.463204	0.351441	0.451373	0.995944	0.464693	0.346458							0.436663	0.475694	0.36425	0.437201	0.476349	0.437377
	0.429539	0.455281	0.286276	0.521499	0.285161	0.273944	0.17089	0.46557	0.356162	0.465315	1.00635	0.496809	0.350886							0.438736	0.476273	0.365121	0.437252	0.478973	0.44168
	0.430565	0.455787	0.286458	0.528546	0.291614	0.276463	0.171477	0.474961	0.362641	0.470278	1.06379	0.500042	0.351762							0.439372	0.482397	0.365709	0.437373	0.480107	0.442281
	0.430741	0.456821	0.286592	0.534586	0.292921	0.27807	0.171923	0.478049	0.36611	0.485475	1.07427	0.50415	0.354158							0.440575	0.487286	0.365908	0.440888	0.483653	0.444355
	0.432069	0.462382	0.291265	0.548103	0.296385	0.278494	0.174131	0.483673	0.375701	0.503186	1.07519	0.517067	0.355566							0.44156	0.494654	0.370491	0.444804	0.486001	0.446777
	0.435586	0.463292	0.291443	0.548549	0.297267	0.278692	0.174625	0.497537	0.378724	0.525896	1.0838	0.576572	0.356878							0.442139	0.495994	0.370857	0.445994	0.486412	0.448953
	0.440813	0.468677	0.292464	0.556929	0.29909	0.279901	0.174772	0.506919	0.385415	0.556883	1.11575	0.588765	0.357758							0.448578	0.496715	0.373802	0.446167	0.489791	0.44938
	0.441314	0.47046	0.292917	0.557406	0.30289	0.280204	0.175861	0.523316	0.393339	0.559038	1.14319	0.635829	0.377367							0.44875	0.499088	0.37596	0.446237	0.491325	0.450557
	0.441645	0.470989	0.293381	0.557477	0.305943	0.28177	0.176991	0.536964	0.39886	0.569973	1.22348	0.636317	0.393053							0.448927	0.500727	0.376891	0.446835	0.493118	0.453283
	0.443653	0.476137	0.29348	0.563524	0.308152	0.28327	0.177219	0.540202	0.400457	0.607171	1.33849	0.637484	0.397596							0.451831	0.501757	0.377329	0.44931	0.49314	0.453579
	0.447954	0.484441	0.293503	0.582155	0.308426	0.284329	0.177268	0.552411	0.403302	0.630544		0.64212	0.398762							0.453812	0.50244	0.377382	0.449512	0.493872	0.453688
	0.448993	0.486746	0.296459	0.585894	0.309273	0.286713	0.177565	0.560236	0.416681	0.655217		0.644507	0.399367							0.454048	0.505418	0.379009	0.454614	0.499309	0.453917
	0.44923	0.487717	0.297663	0.602521	0.311881	0.290161	0.177996	0.56792	0.420238	0.659683		0.654829	0.400073							0.45648	0.506621	0.379563	0.456449	0.499317	0.458022
	0.451454	0.488966	0.297822	0.606962	0.312088	0.292097	0.178093	0.575964	0.425058	0.675663		0.678584	0.403414							0.457882	0.507919	0.381117	0.457265	0.501121	0.459695
	0.451804	0.492882	0.298328	0.607068	0.315453	0.294649	0.180435	0.624163	0.43429	0.676324		0.79351	0.410184							0.459541	0.509309	0.384713	0.460594	0.502146	0.460531
	0.455891	0.493948	0.301086	0.607869	0.320206	0.296962	0.180782	0.626683	0.446759	0.676934		0.79592	0.410808							0.459748	0.5099	0.386133	0.461175	0.508468	0.461235
	0.457361	0.496925	0.302356	0.611236	0.320539	0.297895	0.181567	0.640394	0.447238	0.698982		0.83773	0.43422							0.459763	0.511784	0.388193	0.461383	0.509224	0.461773
	0.458536	0.500121	0.303054	0.614145	0.320587	0.298967	0.181617	0.645861	0.448272	0.703338		0.901123	0.442153							0.460373	0.511878	0.388218	0.461404	0.51083	0.462294
	0.459239	0.500689	0.303088	0.618185	0.321663	0.299257	0.182546	0.665355	0.4619	0.71578		0.957201	0.472494							0.462898	0.513284	0.391102	0.463245	0.51232	0.462919
	0.460363	0.508478	0.306112	0.627045	0.323139	0.30287	0.182738	0.683784	0.467172	0.728193		0.99973	0.478032							0.46473	0.514255	0.391195	0.463473	0.514708	0.466133
	0.461974	0.510727	0.306978	0.630723	0.325933	0.323584	0.183636	0.724353	0.476203	0.735318		1.02278	0.501631							0.469411	0.516758	0.391491	0.463847	0.516894	0.471074
	0.462335	0.51148	0.307846	0.636002	0.331534	0.324685	0.184764	0.73353	0.482455	0.743234		1.05939	0.506546							0.470589	0.519131	0.392326	0.464106	0.518414	0.471724
	0.465207	0.512741	0.310528	0.642596	0.338802	0.325599	0.187735	0.733795	0.493041	0.812281		1.06831	0.546434							0.470641	0.519429	0.393374	0.464202	0.519816	0.47253
	0.468498	0.518047	0.313001	0.649128	0.339168	0.327679	0.187836	0.739422	0.493897	0.828721		1.08898	0.547839							0.471731	0.519431	0.393813	0.466397	0.520457	0.473373
	0.468767	0.523571	0.314413	0.651923	0.339722	0.328005	0.188147	0.754596	0.49426	0.840834		1.13799	0.555804							0.471904	0.523901	0.394517	0.467367	0.521439	0.473473
	0.469643	0.525925	0.315424	0.655004	0.341683	0.329588	0.188219	0.762304	0.496891	0.854166		1.14576	0.640314							0.473155	0.524044	0.394825	0.467905	0.528496	0.476276
	0.469738	0.5265	0.316345	0.666467	0.343159	0.332415	0.189062	0.76873	0.506431	0.870562		1.19521	0.661071							0.478538	0.524691	0.395755	0.470615	0.528805	0.478046
	0.47061	0.528652	0.317169	0.667938	0.345647	0.332922	0.189257	0.769307	0.512346	0.872261		1.24354	0.6612							0.478805	0.526206	0.395827	0.472403	0.532971	0.478677
	0.470621	0.53012	0.320796	0.670495	0.347863	0.333334	0.189874	0.775461	0.521749	0.879495		1.31839	0.662107							0.479959	0.530909	0.396051	0.474067	0.534025	0.479598
	0.4714	0.533023	0.321407	0.673908	0.350235	0.333598	0.190977	0.775786	0.522107	0.916204		1.35332	0.665229							0.483644	0.532704	0.399248	0.478955	0.537892	0.479651
	0.471632	0.537247	0.322624	0.676891	0.353277	0.333904	0.191046	0.811113	0.543402	0.918494		1.36984	0.713262							0.486578	0.537411	0.400291	0.479857	0.539815	0.482463
	0.471789	0.540241	0.323229	0.683248	0.355961	0.334758	0.191627	0.832814	0.549925	0.939403		1.44475	0.790738							0.487689	0.543591	0.401249	0.481113	0.541794	0.48279
	0.474652	0.541421	0.324034	0.68399	0.356138	0.335266	0.192102	0.833677	0.553749	0.951561		1.47714	0.814076							0.489783	0.544528	0.404525	0.483856	0.546897	0.482796
	0.477179	0.54211	0.324271	0.685319	0.356882	0.338963	0.195681	0.866592	0.55512	0.953544		1.4804	0.841657							0.493577	0.54473	0.405106	0.485061	0.548906	0.482984
	0.479165	0.542922	0.325296	0.690872	0.360022	0.339764	0.196463	0.870132	0.602563	0.966588		1.48264	0.956992							0.493985	0.546088	0.408137	0.486197	0.549102	0.48706
	0.480487	0.545877	0.326777	0.692623	0.361527	0.341342	0.197031	0.88331	0.603168	1.0003		1.53149	1.03299							0.494432	0.548429	0.412778	0.486306	0.552498	0.489795
	0.484309	0.54809	0.327032	0.709042	0.362529	0.343506	0.197079	0.950306	0.604836	1.0007		1.60925	1.04979							0.503321	0.548893	0.413202	0.486389	0.553841	0.49055
	0.484715	0.548492	0.328111	0.711592	0.36435	0.344457	0.198179	1.04157	0.611584	1.04609			1.05146							0.505437	0.551235	0.413273	0.48656	0.554818	0.490831
	0.487241	0.548922	0.332865	0.71596	0.365721	0.344987	0.200277	1.04566	0.622846	1.14789			1.09936							0.509168	0.555014	0.415483	0.487232	0.556099	0.49384
	0.487539	0.55057	0.332971	0.73653	0.366896	0.354253	0.201537	1.04991	0.627935	1.17013			1.10667							0.512976	0.555623	0.416725	0.487778	0.556437	0.494346
	0.488485	0.553739	0.333597	0.744355	0.370364	0.362998	0.203883	1.07175	0.66884	1.17214			1.10755							0.513938	0.561175	0.416984	0.488886	0.564129	0.495367
	0.489568	0.553929	0.33847	0.745527	0.372084	0.36357	0.206469	1.08429	0.680115	1.19384			1.14064							0.514618	0.566673	0.417212	0.489241	0.564576	0.49681
	0.490164	0.554556	0.344323	0.746688	0.379536	0.364447	0.206905	1.12646	0.682811	1.22366			1.23123							0.518483	0.568162	0.418192	0.489405	0.565618	0.497192
	0.490341	0.557151	0.346837	0.748197	0.380958	0.367374	0.20702	1.13593	0.699149	1.23532			1.25307							0.518584	0.568442	0.421551	0.489413	0.565949	0.497199
	0.493522	0.559546	0.351355	0.751006	0.381288	0.367723	0.207098	1.15544	0.704549	1.24757			1.32215							0.519426	0.572456	0.429361	0.490758	0.571861	0.497386
	0.493744	0.559913	0.357009	0.755152	0.382736	0.368365	0.207189	1.15702	0.726132	1.31309			1.35813							0.520567	0.574391	0.430454	0.492594	0.575599	0.498487
	0.495366	0.560148	0.35738	0.756861	0.384672	0.379809	0.207806	1.20477	0.72899	1.35941			1.3786							0.52258	0.574545	0.430678	0.492717	0.576046	0.498619
	0.496716	0.561315	0.360413	0.757366	0.386	0.380111	0.208126	1.23762	0.734924	1.61255										0.523172	0.577556	0.431116	0.493188	0.576477	0.499891
	0.497045	0.567877	0.364105	0.758726	0.390784	0.380773	0.212177	1.25972	0.768256	1.66328										0.523954	0.580672	0.432855	0.493442	0.576642	0.502337
	0.500824	0.569912	0.364579	0.765313	0.39123	0.383929	0.213506	1.26851	0.772303											0.524292	0.583748	0.432988	0.493972	0.577253	0.503323
	0.501152	0.570249	0.365308	0.765688	0.391505	0.386387	0.214191	1.27756	0.788227											0.525858	0.587254	0.43323	0.49419	0.577396	0.503815
	0.502325	0.571021	0.366945	0.767736	0.394008	0.390071	0.215594	1.28637	0.793723											0.528302	0.589115	0.433374	0.494558	0.579546	0.504239
	0.50532	0.571151	0.367533	0.769061	0.397895	0.390353	0.217636	1.2965	0.810235											0.530601	0.590107	0.43377	0.495452	0.579568	0.504422
	0.507911	0.573547	0.367834	0.769501	0.398112	0.394255	0.217886	1.31261	0.853221											0.53192	0.593927	0.436218	0.497739	0.579925	0.508073
	0.511376	0.574051	0.368152	0.772523	0.398852	0.394298	0.21829	1.35494	0.855446											0.532183	0.597593	0.436411	0.497904	0.580035	0.508768
	0.51189	0.576132	0.368923	0.78775	0.402142	0.396068	0.218292	1.3614	0.858928											0.53292	0.599911	0.436695	0.498769	0.580119	0.510366
	0.513981	0.578308	0.371435	0.79132	0.403508	0.39636	0.220336	1.38598	0.862414											0.534047	0.601788	0.436712	0.502061	0.580186	0.512377
	0.514206	0.581032	0.375101	0.793434	0.408479	0.39764	0.220887	1.4166	0.872433											0.535402	0.603536	0.438009	0.503087	0.580192	0.513043
	0.516171	0.585285	0.375316	0.796306	0.415034	0.398829	0.221821	1.43941	0.890182											0.536398	0.605042	0.439601	0.505272	0.580356	0.514119
	0.516672	0.585691	0.376627	0.798481	0.417291	0.403937	0.223562	1.56799	0.890699											0.536501	0.606884	0.443756	0.505409	0.580585	0.514255
	0.517867	0.58616	0.37764	0.799906	0.417321	0.405553	0.223698		0.914199											0.536556	0.607071	0.444009	0.506299	0.581981	0.514773
	0.518067	0.593831	0.378948	0.800535	0.419264	0.405653	0.22477		0.925511											0.538899	0.609165	0.444426	0.507441	0.582034	0.515739
	0.519897	0.597183	0.380314	0.803534	0.426233	0.405686	0.225346		0.948809											0.539216	0.609418	0.444907	0.507524	0.583233	0.516841
	0.523425	0.597556	0.38128	0.811791	0.430206	0.41119	0.225548		0.956809											0.540998	0.613441	0.444985	0.507922	0.58485	0.517088
	0.526022	0.599279	0.384008	0.814211	0.430384	0.416089	0.225841		0.958034											0.545193	0.613489	0.445627	0.508832	0.585869	0.517813
	0.527097	0.605339	0.384079	0.817008	0.431096	0.430208	0.226227		0.959568											0.546895	0.614732	0.447768	0.512405	0.590483	0.518851
	0.531214	0.605647	0.38441	0.821252	0.431667	0.435739	0.227003		0.964071											0.548813	0.615747	0.449336	0.512557	0.590547	0.520125
	0.532807	0.608437	0.385376	0.829043	0.432919	0.440103	0.227164		0.96542											0.551358	0.616246	0.450778	0.51448	0.590966	0.520762
	0.535669	0.611791	0.385465	0.831616	0.440406	0.440913	0.228659		0.994194											0.551522	0.616627	0.451333	0.515042	0.594647	0.521346
	0.537032	0.61537	0.386895	0.835439	0.447798	0.441103	0.231948		1.01746											0.553059	0.617523	0.454014	0.517359	0.596292	0.522858
	0.537283	0.618124	0.387039	0.835901	0.450901	0.448127	0.23252		1.02937											0.556893	0.619924	0.454489	0.518686	0.596459	0.523218
	0.538621	0.618183	0.389949	0.839314	0.452981	0.450365	0.234428		1.06696											0.557143	0.620654	0.45462	0.520991	0.598094	0.525026
	0.542707	0.619044	0.390167	0.846457	0.453645	0.466773	0.235001		1.06737											0.557205	0.627154	0.457181	0.523974	0.602883	0.526092
	0.542783	0.626209	0.393946	0.864673	0.456048	0.467137	0.235797		1.10202											0.559348	0.635401	0.457993	0.524792	0.605756	0.527526
	0.543541	0.62638	0.397421	0.865502	0.459837	0.467596	0.236197		1.11746											0.559454	0.639727	0.458656	0.525313	0.607135	0.528189
	0.543977	0.632156	0.400136	0.870184	0.465466	0.468801	0.23621		1.15155											0.560559	0.640194	0.460539	0.528236	0.607394	0.528476
	0.544345	0.632456	0.400422	0.875159	0.467155	0.475918	0.236304		1.15965											0.56067	0.640635	0.460576	0.52976	0.607394	0.5285
	0.5464	0.633855	0.400848	0.875453	0.47304	0.478779	0.23644		1.18015											0.562309	0.640937	0.463178	0.530397	0.608574	0.529859
	0.54746	0.635576	0.402227	0.877616	0.476751	0.479652	0.238349		1.22362											0.562672	0.641136	0.466998	0.534879	0.610424	0.532921
	0.552649	0.635885	0.406425	0.888413	0.486359	0.495974	0.239784		1.22804											0.567389	0.645854	0.467988	0.537011	0.615313	0.533208
	0.555214	0.636782	0.406452	0.89818	0.486399	0.496587	0.242214		1.23543											0.569459	0.647207	0.470931	0.537921	0.620709	0.535638
	0.560462	0.638951	0.408457	0.900244	0.491885	0.497349	0.242565		1.24462											0.569948	0.648298	0.471926	0.543699	0.623154	0.536107
	0.560946	0.640594	0.412062	0.90149	0.492731	0.502639	0.242856		1.25316											0.572493	0.659302	0.472515	0.543862	0.623622	0.538682
	0.564302	0.641217	0.412075	0.904524	0.502119	0.507929	0.243062		1.28082											0.572798	0.660645	0.47404	0.543902	0.624913	0.540717
	0.565008	0.648921	0.412076	0.910774	0.508198	0.511375	0.24344		1.28667											0.57437	0.663162	0.475629	0.545431	0.626751	0.541613
	0.566726	0.651464	0.413396	0.914238	0.51053	0.517331	0.24503		1.28964											0.57573	0.663915	0.479326	0.546145	0.631194	0.542296
	0.56747	0.654818	0.416398	0.917428	0.512342	0.518842	0.246031		1.30528											0.576036	0.667165	0.482862	0.546671	0.632276	0.543224
	0.567637	0.656685	0.420509	0.920823	0.513344	0.524736	0.246148		1.30762											0.576187	0.671581	0.483059	0.547709	0.63264	0.544008
	0.568003	0.657911	0.421095	0.921002	0.514975	0.526886	0.247691		1.33673											0.577499	0.672966	0.483738	0.54785	0.633759	0.544523
	0.571172	0.65841	0.42243	0.921363	0.515336	0.531791	0.254661		1.36517											0.578847	0.673591	0.484184	0.548898	0.644743	0.546766
	0.571345	0.65878	0.42323	0.938972	0.518406	0.532592	0.255819		1.38339											0.579573	0.677233	0.48603	0.550199	0.645324	0.548233
	0.572589	0.661572	0.424245	0.946537	0.519406	0.543328	0.261352		1.44869											0.582695	0.680436	0.48607	0.553376	0.648695	0.551681
	0.572949	0.66192	0.424906	0.957045	0.519836	0.569533	0.261732		1.46459											0.585335	0.680444	0.486791	0.554389	0.649663	0.556524
	0.573846	0.663269	0.428029	0.96409	0.526343	0.573718	0.26291		1.47378											0.587208	0.689369	0.488588	0.554548	0.650278	0.556801
	0.574731	0.663426	0.429131	0.970214	0.526563	0.578159	0.265021		1.47463											0.587347	0.691057	0.489439	0.559431	0.654676	0.559296
	0.57729	0.666321	0.431151	0.971804	0.526573	0.587877	0.265509		1.49512											0.588062	0.692466	0.491582	0.561381	0.655332	0.563124
	0.577455	0.666839	0.431253	0.983952	0.529228	0.594948	0.265745		1.55907											0.588812	0.693529	0.491879	0.562506	0.656583	0.565053
	0.578842	0.670108	0.431816	0.992076	0.534347	0.599244	0.26627		1.56497											0.591253	0.695739	0.493135	0.563241	0.656798	0.572306
	0.579027	0.670912	0.43288	0.99905	0.535799	0.601889	0.26684		1.58323											0.594643	0.696374	0.493407	0.563604	0.657877	0.572838
	0.579854	0.673777	0.434075	1.0099	0.538295	0.606199	0.268699		1.63812											0.595325	0.699343	0.493619	0.563747	0.660211	0.573296
	0.581174	0.674509	0.437291	1.01107	0.54055	0.616183	0.269352													0.59753	0.699752	0.49564	0.563774	0.66044	0.573618
	0.584103	0.674685	0.442751	1.01857	0.540659	0.629513	0.26966													0.597871	0.700603	0.498346	0.565521	0.66466	0.580953
	0.586067	0.680974	0.444671	1.01973	0.541962	0.638717	0.270728													0.600277	0.701791	0.498366	0.565898	0.665557	0.581522
	0.587052	0.681133	0.444875	1.02466	0.555676	0.647607	0.271373													0.601017	0.705109	0.501126	0.567324	0.670268	0.586589
	0.589839	0.6834	0.448111	1.02664	0.555924	0.648362	0.272956													0.601751	0.70732	0.502214	0.570475	0.672365	0.586609
	0.590464	0.683481	0.449628	1.03762	0.569704	0.6529	0.278021													0.606332	0.709492	0.503496	0.57261	0.677039	0.588918
	0.590687	0.683614	0.450112	1.05452	0.577611	0.654453	0.278768													0.609294	0.713293	0.503536	0.574044	0.679013	0.590099
	0.591649	0.68527	0.45842	1.05764	0.581038	0.657447	0.279675													0.60931	0.713716	0.504433	0.574289	0.682617	0.590121
	0.592063	0.686336	0.459322	1.06518	0.582384	0.669659	0.280933													0.612198	0.714054	0.505398	0.574683	0.683387	0.591598
	0.592404	0.686795	0.462405	1.06978	0.58251	0.671584	0.282597													0.613942	0.714321	0.505911	0.575474	0.688893	0.591612
	0.595155	0.687877	0.463758	1.07213	0.583618	0.687846	0.283914													0.616388	0.715212	0.509161	0.575851	0.691271	0.593409
	0.595548	0.687914	0.464047	1.07415	0.588454	0.68858	0.284949													0.616798	0.71692	0.514553	0.576723	0.691786	0.595337
	0.596349	0.689621	0.468312	1.077	0.595446	0.692139	0.285144													0.616801	0.720017	0.516664	0.579852	0.698313	0.596264
	0.59907	0.69019	0.468493	1.08167	0.5962	0.697125	0.28539													0.617886	0.7236	0.517142	0.585057	0.699247	0.596626
	0.599911	0.691055	0.472778	1.10235	0.603184	0.698532	0.286714													0.621564	0.72471	0.517284	0.586382	0.700287	0.596758
	0.601655	0.691334	0.47438	1.12357	0.607936	0.698753	0.288618													0.629571	0.731474	0.517596	0.587973	0.701604	0.598049
	0.605692	0.693593	0.475022	1.12596	0.609337	0.699949	0.288863													0.632671	0.732136	0.517812	0.588255	0.702709	0.598842
	0.605984	0.694669	0.477551	1.13311	0.61053	0.700976	0.289461													0.637014	0.732381	0.521059	0.589432	0.705085	0.599464
	0.610365	0.699568	0.479253	1.13359	0.611368	0.702103	0.290178													0.637129	0.736043	0.523023	0.591231	0.707343	0.604554
	0.610574	0.705907	0.483099	1.13914	0.615595	0.70643	0.290907													0.640404	0.737971	0.523035	0.591779	0.707937	0.607944
	0.611772	0.705969	0.483443	1.16494	0.622477	0.715609	0.294143													0.642729	0.741037	0.526	0.593911	0.708361	0.609909
	0.612465	0.709477	0.48522	1.16783	0.623354	0.716271	0.294794													0.642778	0.741495	0.527432	0.594773	0.708867	0.614019
	0.615506	0.710738	0.488927	1.17302	0.624524	0.71892	0.296042													0.646409	0.744	0.527565	0.595757	0.711552	0.614609
	0.615875	0.712294	0.497105	1.1783	0.628192	0.724738	0.296323													0.646434	0.746922	0.529681	0.598506	0.713419	0.615422
	0.617053	0.712762	0.499654	1.19816	0.646365	0.72768	0.296378													0.647974	0.751973	0.529805	0.600019	0.714008	0.617178
	0.619554	0.712885	0.500168	1.20791	0.653267	0.730598	0.298944													0.651813	0.752102	0.530051	0.60029	0.716484	0.617637
	0.623378	0.712956	0.501135	1.21237	0.653424	0.732705	0.302618													0.651918	0.753097	0.530448	0.602109	0.730261	0.621961
	0.623575	0.717733	0.504124	1.22438	0.656872	0.73994	0.303996													0.655415	0.753825	0.530543	0.604788	0.730732	0.623366
	0.624061	0.719958	0.505559	1.22594	0.657831	0.740363	0.306938													0.659089	0.754662	0.533677	0.605014	0.735172	0.628203
	0.624174	0.730775	0.508026	1.22626	0.658922	0.753104	0.306951													0.661584	0.758091	0.534338	0.60791	0.735851	0.62907
	0.624941	0.73452	0.509326	1.24751	0.661489	0.759815	0.310685													0.662017	0.762308	0.534748	0.610242	0.738219	0.632143
	0.626769	0.737205	0.512758	1.25352	0.673222	0.763368	0.311266													0.662277	0.763325	0.536382	0.610406	0.739536	0.634476
	0.629058	0.741062	0.513959	1.26539	0.674698	0.777716	0.316963													0.662899	0.763363	0.53669	0.612766	0.743017	0.634675
	0.629175	0.742094	0.515651	1.27384	0.674801	0.781637	0.321531													0.663098	0.764239	0.53691	0.615511	0.743783	0.634774
	0.63315	0.743301	0.516051	1.29471	0.678808	0.789089	0.322833													0.665518	0.765806	0.538153	0.618352	0.743983	0.634811
	0.63366	0.743779	0.521333	1.29635	0.67961	0.799756	0.323322													0.665863	0.767532	0.5385	0.618624	0.7444	0.635744
	0.633877	0.744203	0.522531	1.29986	0.681297	0.803026	0.329372													0.666501	0.770874	0.539928	0.62277	0.747004	0.637232
	0.635105	0.745304	0.530283	1.30034	0.689609	0.803733	0.329966													0.668143	0.772375	0.541281	0.623286	0.747835	0.639173
	0.635986	0.74769	0.535297	1.30093	0.689743	0.803972	0.334102													0.671115	0.77493	0.542566	0.624483	0.749666	0.639731
	0.636415	0.749393	0.537338	1.30105	0.693127	0.805767	0.339202													0.676012	0.774999	0.543007	0.625055	0.754943	0.641102
	0.638281	0.754471	0.538932	1.32549	0.697642	0.807132	0.340187													0.679837	0.775091	0.543596	0.626743	0.757411	0.643182
	0.643756	0.755084	0.5406	1.33329	0.699344	0.807402	0.34189													0.680432	0.776039	0.544977	0.627719	0.759269	0.643634
	0.644696	0.758169	0.547087	1.34822	0.7011	0.814363	0.343941													0.680865	0.776671	0.548474	0.627983	0.759472	0.644838
	0.645009	0.765508	0.555998	1.36102	0.708211	0.821632	0.346042													0.683009	0.780451	0.548556	0.62876	0.764074	0.646907
	0.645291	0.770076	0.556191	1.39837	0.708536	0.830871	0.346777													0.684817	0.782629	0.551496	0.630931	0.765587	0.646967
	0.645335	0.770747	0.558321	1.39897	0.71264	0.831132	0.347769													0.68498	0.786168	0.554515	0.631171	0.766483	0.647184
	0.648184	0.77373	0.55978	1.40323	0.717453	0.837354	0.351618													0.686382	0.786224	0.556854	0.631717	0.767424	0.647914
	0.649336	0.774693	0.560851	1.41213	0.722749	0.847909	0.354693													0.686506	0.788794	0.557375	0.632507	0.77107	0.649436
	0.650571	0.775834	0.56145	1.41319	0.728563	0.859843	0.355516													0.686636	0.796445	0.55763	0.633848	0.77126	0.651679
	0.654349	0.77651	0.563595	1.45195	0.729353	0.861421	0.356423													0.686909	0.797807	0.557757	0.634291	0.772668	0.653616
	0.654566	0.778073	0.566999	1.48991	0.72942	0.869518	0.358942													0.689398	0.798931	0.559493	0.635557	0.773343	0.653654
	0.654847	0.77889	0.572782	1.57019	0.732625	0.870738	0.362453													0.69004	0.806372	0.56005	0.639792	0.773583	0.653768
	0.656872	0.780081	0.57345	1.57144	0.733508	0.871259	0.364594													0.692868	0.808153	0.562331	0.64273	0.776514	0.654025
	0.660532	0.782943	0.576651	1.59457	0.734957	0.878633	0.365695													0.693268	0.813705	0.562658	0.643419	0.782731	0.654644
	0.661198	0.784024	0.579504	1.59738	0.735338	0.880428	0.366252													0.69504	0.813763	0.565269	0.647334	0.78683	0.655109
	0.661401	0.784807	0.581741	1.66847	0.748042	0.883122	0.366414													0.701317	0.815785	0.566443	0.651396	0.787456	0.655682
	0.668957	0.785273	0.585407	1.67281	0.752225	0.885263	0.36667													0.701491	0.818396	0.567101	0.657872	0.787596	0.658648
	0.670709	0.785432	0.586837		0.753005	0.907529	0.367249													0.702042	0.821443	0.568208	0.658762	0.790741	0.661896
	0.675545	0.787687	0.588805		0.753043	0.911564	0.368113													0.706345	0.827218	0.569682	0.658796	0.793376	0.664503
	0.67626	0.789273	0.589447		0.760708	0.911731	0.37023													0.707314	0.829744	0.577302	0.659082	0.795147	0.671314
	0.676511	0.792516	0.590024		0.769706	0.917657	0.370591													0.708404	0.831553	0.584342	0.663722	0.795502	0.674008
	0.676682	0.793503	0.590318		0.769719	0.917816	0.371411													0.709403	0.831949	0.586945	0.666887	0.797237	0.674274
	0.676839	0.795343	0.590838		0.771815	0.923322	0.371458													0.713442	0.834727	0.590838	0.668243	0.803427	0.676501
	0.678818	0.800142	0.596172		0.772887	0.92612	0.378556													0.716162	0.839109	0.591704	0.67101	0.805213	0.676515
	0.682339	0.803789	0.603647		0.776397	0.927114	0.380123													0.716954	0.840245	0.592348	0.671323	0.806647	0.678609
	0.682585	0.80741	0.604683		0.779607	0.947479	0.380567													0.717013	0.841547	0.597357	0.672712	0.807308	0.678698
	0.684289	0.809089	0.60594		0.780256	0.949764	0.38178													0.718319	0.842779	0.598424	0.673973	0.807934	0.681048
	0.685119	0.814383	0.608657		0.780527	0.952298	0.385352													0.718507	0.843433	0.598682	0.675449	0.808073	0.683865
	0.685145	0.815865	0.612842		0.787588	0.971502	0.387038													0.721172	0.846156	0.600384	0.676151	0.808588	0.684336
	0.685408	0.828702	0.614509		0.7941	0.975994	0.388011													0.722286	0.848017	0.600444	0.680437	0.808842	0.688794
	0.687292	0.83283	0.616047		0.797337	0.985289	0.389138													0.722903	0.857723	0.601047	0.683259	0.810101	0.68925
	0.68755	0.833239	0.618627		0.797415	0.987572	0.390853													0.724573	0.858019	0.601733	0.68326	0.812796	0.689412
	0.687608	0.837542	0.619218		0.803406	0.992928	0.392239													0.727562	0.861266	0.601867	0.686321	0.814653	0.690932
	0.687708	0.838535	0.623491		0.80553	1.00565	0.393456													0.729748	0.862434	0.602234	0.687922	0.815463	0.690975
	0.691578	0.845187	0.627698		0.80698	1.01679	0.406807													0.731296	0.862935	0.602406	0.68901	0.816587	0.691151
	0.693373	0.849905	0.628133		0.808671	1.01928	0.411778													0.7359	0.863231	0.602922	0.6899	0.817318	0.691438
	0.693636	0.859328	0.628572		0.815836	1.02836	0.413343													0.737545	0.863387	0.603814	0.692575	0.822309	0.694722
	0.693763	0.859609	0.629835		0.826681	1.02854	0.418299													0.738203	0.863624	0.60405	0.693901	0.822593	0.695543
	0.694289	0.860859	0.631402		0.829171	1.02962	0.421018													0.743891	0.866531	0.606637	0.697676	0.833415	0.698427
	0.698944	0.865672	0.635065		0.832563	1.03114	0.421789													0.74654	0.87255	0.608579	0.702257	0.83394	0.698849
	0.699972	0.867832	0.637883		0.837026	1.0349	0.430775													0.74941	0.873129	0.611045	0.706481	0.843398	0.699156
	0.705336	0.870855	0.643348		0.843382	1.04739	0.431548													0.749623	0.876242	0.611095	0.706822	0.846454	0.700903
	0.705744	0.875285	0.643955		0.844939	1.05654	0.432412													0.750263	0.877909	0.611363	0.708221	0.849705	0.702614
	0.708092	0.878749	0.64527		0.845163	1.05898	0.433172													0.75096	0.879705	0.611832	0.70863	0.849727	0.702634
	0.708487	0.88043	0.645534		0.845975	1.06091	0.43448													0.754134	0.883355	0.617361	0.709855	0.850646	0.702949
	0.708632	0.885413	0.645564		0.848412	1.06206	0.445925													0.755271	0.883359	0.618813	0.710039	0.853088	0.704364
	0.7126	0.888731	0.648991		0.850421	1.06538	0.451857													0.75601	0.883768	0.619022	0.710143	0.85446	0.705537
	0.713718	0.891952	0.64918		0.86573	1.06636	0.452193													0.758923	0.890645	0.620184	0.710175	0.855206	0.706062
	0.714377	0.895231	0.651023		0.870848	1.07619	0.452655													0.761701	0.894522	0.620766	0.711261	0.855981	0.706541
	0.71661	0.901865	0.651518		0.885346	1.08763	0.453762													0.762579	0.896874	0.621976	0.715454	0.857395	0.714239
	0.716789	0.906042	0.651802		0.885995	1.08875	0.456432													0.763667	0.901498	0.625752	0.716179	0.867421	0.716589
	0.717772	0.906109	0.652765		0.893834	1.09274	0.465622													0.764052	0.902332	0.62653	0.719737	0.86766	0.719244
	0.717792	0.907661	0.654333		0.898342	1.09517	0.466009													0.766039	0.902648	0.628959	0.721319	0.869179	0.725534
	0.71923	0.910187	0.654573		0.898656	1.09775	0.474374													0.770658	0.905114	0.629962	0.721459	0.869404	0.727562
	0.720369	0.91043	0.656517		0.899491	1.10791	0.479877													0.77122	0.924074	0.630136	0.725625	0.869788	0.729574
	0.721362	0.911319	0.658268		0.914397	1.10798	0.484566													0.772669	0.928008	0.631609	0.726465	0.870015	0.73175
	0.722251	0.916375	0.66617		0.915729	1.1142	0.48567													0.773213	0.929598	0.633331	0.727047	0.872369	0.733094
	0.722361	0.92463	0.671212		0.922458	1.11608	0.488296													0.778024	0.933529	0.634017	0.728208	0.872493	0.73342
	0.722999	0.927847	0.671376		0.922543	1.11755	0.492608													0.779478	0.941257	0.634881	0.728968	0.874046	0.737517
	0.723296	0.929534	0.671953		0.923117	1.15078	0.493076													0.784331	0.941483	0.635005	0.73357	0.885522	0.741888
	0.725241	0.929795	0.675592		0.938115	1.1516	0.493654													0.785588	0.947665	0.636778	0.735219	0.886538	0.744271
	0.729675	0.930063	0.6764		0.940115	1.15272	0.496857													0.786898	0.948535	0.636961	0.736232	0.888721	0.756138
	0.729878	0.932147	0.680174		0.941037	1.16188	0.498355													0.789638	0.955532	0.637323	0.736387	0.889517	0.759239
	0.731662	0.93403	0.680922		0.941541	1.1624	0.499235													0.790486	0.9585	0.638316	0.738521	0.89391	0.761326
	0.735088	0.93752	0.683111		0.942864	1.17134	0.503841													0.792442	0.96099	0.639398	0.739841	0.894112	0.766913
	0.739514	0.940461	0.684745		0.944402	1.17958	0.515993													0.798629	0.961086	0.640702	0.740326	0.89517	0.770677
	0.740698	0.941404	0.685197		0.944524	1.2001	0.523892													0.800505	0.962531	0.640978	0.74592	0.901772	0.771545
	0.743914	0.942678	0.687141		0.951197	1.2107	0.524727													0.800558	0.96313	0.642479	0.748051	0.905824	0.774834
	0.745562	0.942872	0.68742		0.954017	1.21202	0.527132													0.801977	0.963468	0.644397	0.748141	0.906384	0.775105
	0.747721	0.948027	0.691213		0.961191	1.21794	0.535533													0.802345	0.971707	0.647346	0.756679	0.906513	0.775213
	0.749522	0.950601	0.69155		0.965043	1.23925	0.543904													0.802786	0.973364	0.648349	0.756749	0.906611	0.778543
	0.752553	0.952979	0.696698		0.967511	1.2445	0.544944													0.805431	0.976285	0.648407	0.757712	0.907503	0.781446
	0.752643	0.953592	0.701131		0.969975	1.24591	0.548849													0.807822	0.981282	0.648551	0.75954	0.907659	0.782031
	0.752682	0.954118	0.702368		0.970279	1.25125	0.554348													0.810098	0.981922	0.649193	0.760837	0.90796	0.78341
	0.752852	0.956064	0.703523		0.971476	1.25874	0.555191													0.812249	0.982707	0.652392	0.762259	0.91277	0.78957
	0.753061	0.961084	0.7051		0.983657	1.26282	0.568631													0.816754	0.98664	0.658624	0.76231	0.91525	0.791839
	0.754198	0.966031	0.705371		0.995961	1.29502	0.588002													0.819016	0.990034	0.659453	0.76383	0.915805	0.792199
	0.755605	0.967773	0.706067		0.998656	1.30877	0.597061													0.820009	0.991429	0.660017	0.764631	0.921641	0.795156
	0.755682	0.970009	0.70712		0.999934	1.31319	0.608807													0.821045	0.998586	0.663859	0.765254	0.927204	0.799297
	0.756745	0.971442	0.711755		1.00453	1.3143	0.608976													0.822188	1.00506	0.664154	0.765317	0.929391	0.80186
	0.762891	0.976449	0.716094		1.01096	1.31664	0.616222													0.822716	1.00535	0.666129	0.771165	0.934586	0.805926
	0.764379	0.977623	0.717961		1.01132	1.3265	0.617763													0.823857	1.00884	0.666141	0.772199	0.936484	0.809286
	0.764559	0.97772	0.718258		1.01447	1.32712	0.618733													0.824247	1.01127	0.668125	0.775665	0.939298	0.809704
	0.764832	0.979572	0.719173		1.04336	1.34051	0.619381													0.827855	1.01647	0.670979	0.776398	0.94001	0.810027
	0.765718	0.980186	0.722655		1.0504	1.35693	0.623358													0.83051	1.01917	0.671716	0.777275	0.941212	0.811772
	0.765777	0.981926	0.723465		1.05349	1.35787	0.626027													0.830711	1.02057	0.672401	0.784967	0.947128	0.811881
	0.766053	0.983196	0.724955		1.05362	1.36416	0.63093													0.83121	1.0209	0.672763	0.789818	0.948129	0.81195
	0.768085	0.983527	0.72512		1.07575	1.43108	0.63666													0.831564	1.02854	0.673115	0.789921	0.948426	0.812064
	0.768193	0.986062	0.727622		1.09043	1.44978	0.658699													0.833013	1.03039	0.674567	0.790957	0.948996	0.815435
	0.768819	0.987368	0.729805		1.11014	1.45406	0.66182													0.834049	1.03647	0.674911	0.791334	0.954201	0.816534
	0.770014	0.990094	0.730463		1.11238	1.6226	0.664472													0.83442	1.0473	0.676008	0.791442	0.955337	0.822506
	0.770549	0.990556	0.730791		1.11583	1.64624	0.669141													0.835061	1.04744	0.676813	0.793383	0.95773	0.824495
	0.771915	0.991535	0.731661		1.14317	1.66964	0.676567													0.837239	1.05051	0.677308	0.794512	0.960308	0.827391
	0.773382	0.992982	0.732362		1.1484	1.66964	0.679548													0.839914	1.05093	0.67787	0.795015	0.961621	0.831637
	0.773557	0.994617	0.732731		1.1508		0.687636													0.840523	1.05749	0.684407	0.795629	0.965218	0.833773
	0.774994	0.997591	0.735678		1.15289		0.687945													0.844249	1.05905	0.686574	0.795731	0.965563	0.833869
	0.777337	1.00568	0.738229		1.16341		0.691737													0.845533	1.06019	0.686634	0.797914	0.966691	0.83655
	0.779627	1.00746	0.74115		1.1638		0.69437													0.848363	1.06225	0.687148	0.798089	0.968318	0.836817
	0.781558	1.00802	0.74327		1.1641		0.695779													0.848704	1.07914	0.688482	0.799922	0.971621	0.836969
	0.781861	1.00845	0.745056		1.17134		0.696522													0.850203	1.08111	0.688548	0.800764	0.973339	0.83851
	0.78416	1.01041	0.748879		1.17221		0.697705													0.853175	1.08591	0.689531	0.801691	0.974442	0.839186
	0.784864	1.01163	0.750806		1.1906		0.698616													0.856714	1.08683	0.691937	0.802769	0.977333	0.842825
	0.78511	1.01678	0.753047		1.1955		0.700786													0.856902	1.09038	0.692045	0.804722	0.980697	0.844139
	0.785235	1.02056	0.756313		1.19906		0.70588													0.857934	1.09282	0.692733	0.804855	0.985004	0.845363
	0.786556	1.02124	0.756362		1.2023		0.70621													0.864029	1.11413	0.692772	0.805135	0.991438	0.848034
	0.787864	1.02463	0.759383		1.21596		0.708425													0.867653	1.11917	0.69332	0.812728	0.995149	0.848103
	0.79071	1.03261	0.763219		1.24413		0.711009													0.869391	1.1205	0.695323	0.815876	0.996322	0.850294
	0.791038	1.0427	0.767355		1.24808		0.720474													0.87513	1.12102	0.696893	0.816539	0.999099	0.851824
	0.791183	1.05314	0.768089		1.25248		0.724386													0.876915	1.15207	0.698879	0.816889	0.999781	0.856668
	0.792299	1.05702	0.771975		1.25723		0.726021													0.87771	1.15367	0.700209	0.817289	1.00901	0.865278
	0.793629	1.06158	0.773948		1.27627		0.72994													0.883237	1.16036	0.700998	0.826606	1.02286	0.865288
	0.793844	1.0635	0.776885		1.29016		0.730164													0.888031	1.16045	0.703532	0.827471	1.02498	0.865952
	0.794458	1.0683	0.777733		1.29821		0.73089													0.890876	1.16447	0.705027	0.828164	1.0267	0.866919
	0.796306	1.07123	0.786081		1.3148		0.740484													0.89858	1.16566	0.708405	0.828277	1.02817	0.868527
	0.799784	1.07712	0.790321		1.32499		0.741725													0.903957	1.16843	0.709073	0.828956	1.02819	0.873073
	0.801009	1.08223	0.794276		1.33042		0.742561													0.906709	1.17764	0.709319	0.832439	1.02876	0.874623
	0.804248	1.0854	0.798358		1.35461		0.745276													0.907496	1.18165	0.70984	0.834719	1.03268	0.876413
	0.806038	1.08551	0.800786		1.35551		0.748037													0.908044	1.18537	0.711187	0.836996	1.03507	0.882339
	0.806509	1.08756	0.805172		1.36046		0.766947													0.911765	1.19653	0.711579	0.837438	1.03901	0.883712
	0.806527	1.09492	0.80565		1.37948		0.772859													0.913359	1.20276	0.713215	0.838976	1.04048	0.895748
	0.806648	1.09663	0.807975		1.46604		0.778423													0.913472	1.20631	0.714096	0.841828	1.04906	0.899146
	0.808307	1.09987	0.816809		1.53243		0.782827													0.917373	1.22055	0.715707	0.841875	1.06271	0.900491
	0.809869	1.10835	0.817188		1.53517		0.783486													0.924481	1.22531	0.716265	0.844361	1.06523	0.905527
	0.810277	1.11483	0.817494				0.793353													0.925596	1.23056	0.716848	0.844466	1.07385	0.905836
	0.810399	1.11725	0.824128				0.797168													0.929432	1.23077	0.718103	0.844524	1.07571	0.906286
	0.81348	1.11726	0.825051				0.797234													0.932273	1.2324	0.718889	0.845319	1.07797	0.906914
	0.814031	1.12364	0.828354				0.802423													0.935137	1.23673	0.719587	0.845395	1.07889	0.907247
	0.815379	1.12726	0.831397				0.805134													0.935667	1.24131	0.720569	0.845949	1.07916	0.907671
	0.8174	1.13015	0.833317				0.807599													0.936258	1.24532	0.721155	0.847143	1.07977	0.913938
	0.817428	1.13172	0.833924				0.817696													0.937199	1.25492	0.723689	0.847608	1.08608	0.920488
	0.820981	1.13863	0.838366				0.823329													0.938912	1.2741	0.724108	0.847911	1.08699	0.925696
	0.823751	1.14425	0.847542				0.826953													0.940088	1.27539	0.72431	0.851668	1.08799	0.93118
	0.823861	1.15202	0.853385				0.835074													0.942656	1.27802	0.724843	0.852739	1.08857	0.937359
	0.825705	1.15261	0.854515				0.844174													0.950086	1.2877	0.725873	0.862196	1.09551	0.940547
	0.832179	1.15604	0.861909				0.84547													0.951571	1.31392	0.726094	0.863532	1.10113	0.944294
	0.832991	1.15614	0.862209				0.857859													0.951669	1.31928	0.730289	0.864494	1.10626	0.954155
	0.840149	1.16255	0.86395				0.860071													0.952753	1.35356	0.731853	0.86509	1.10643	0.963045
	0.840176	1.16798	0.865466				0.864866													0.956136	1.37	0.732806	0.867753	1.12835	0.963716
	0.8404	1.17503	0.868293				0.866509													0.956453	1.37335	0.73448	0.8691	1.12853	0.967809
	0.850043	1.18121	0.876103				0.882559													0.95928	1.37806	0.736107	0.87185	1.13246	0.969521
	0.853039	1.19638	0.877406				0.882985													0.960885	1.39482	0.737883	0.879495	1.15637	0.977689
	0.853372	1.19988	0.881387				0.887079													0.961146	1.44618	0.738809	0.879879	1.15724	0.986127
	0.854496	1.2009	0.883411				0.890173													0.961923	1.44641	0.738846	0.880264	1.16309	0.988227
	0.858911	1.20151	0.884522				0.914742													0.966849	1.46314	0.738874	0.884199	1.16432	0.991123
	0.860438	1.21272	0.885081				0.914995													0.968637	1.5148	0.741201	0.88725	1.17473	0.999216
	0.863337	1.21514	0.887367				0.917038													0.970995	1.5264	0.741653	0.890561	1.18128	1.00767
	0.867067	1.21644	0.889748				0.923769													0.979725	1.58891	0.741827	0.895476	1.18702	1.01203
	0.867501	1.22589	0.891608				0.928657													0.987313	1.63448	0.742164	0.899031	1.19833	1.01279
	0.86903	1.22908	0.892864				0.934764													0.99233		0.743335	0.9	1.19863	1.01354
	0.870226	1.23833	0.894908				0.936477													0.995401		0.745113	0.900566	1.20031	1.02344
	0.873287	1.24625	0.898821				0.937046													0.996875		0.745252	0.914856	1.21023	1.02362
	0.873759	1.25587	0.899916				0.940285													1.01238		0.74532	0.919147	1.23055	1.02376
	0.875069	1.2596	0.903478				0.9452													1.01418		0.745565	0.919576	1.23968	1.02583
	0.875332	1.26256	0.911313				0.953518													1.01687		0.749427	0.922936	1.24428	1.03328
	0.880074	1.29016	0.916169				0.961635													1.02086		0.750682	0.924083	1.25606	1.03481
	0.880318	1.29637	0.916172				0.964834													1.02876		0.751274	0.929012	1.27711	1.04385
	0.881734	1.29786	0.921737				0.970401													1.02908		0.751607	0.93221	1.27738	1.05416
	0.88253	1.30042	0.922778				0.984654													1.04057		0.752074	0.932753	1.3038	1.05426
	0.884059	1.30377	0.931562				0.993693													1.05317		0.752388	0.934535	1.31498	1.05766
	0.88466	1.31062	0.931976				0.996195													1.0567		0.754808	0.934676	1.32677	1.05978
	0.885553	1.31166	0.940888				1.0101													1.05715		0.757097	0.934759	1.32683	1.06816
	0.885695	1.32125	0.947373				1.01245													1.08412		0.759787	0.935996	1.32825	1.07123
	0.886648	1.32401	0.948184				1.01358													1.09478		0.760582	0.938529	1.35928	1.07162
	0.887562	1.33772	0.952447				1.02165													1.10571		0.760621	0.942149	1.37523	1.07365
	0.89135	1.33888	0.955702				1.02484													1.10636		0.761441	0.945407	1.38695	1.08553
	0.892933	1.34534	0.959953				1.025													1.12849		0.762561	0.946401	1.40952	1.08819
	0.896015	1.35289	0.960426				1.02756													1.1292		0.762804	0.946535	1.41119	1.09367
	0.897063	1.35462	0.96506				1.0343													1.12941		0.765021	0.951602	1.51144	1.094
	0.898549	1.35709	0.968636				1.03628													1.13082		0.766382	0.9543	1.52863	1.09904
	0.900126	1.39293	0.969894				1.0413													1.13719		0.76696	0.956523	1.559	1.10355
	0.90024	1.40777	0.971192				1.04173													1.1381		0.76895	0.959606	1.56022	1.10949
	0.900256	1.40895	0.977394				1.06277													1.13915		0.773587	0.962764	1.56735	1.11238
	0.903129	1.41216	0.978347				1.06849													1.14549		0.774505	0.96504	1.60627	1.13023
	0.907344	1.42036	0.978426				1.06934													1.14947		0.775549	0.966442	1.6689	1.13584
	0.908338	1.43641	0.982754				1.07162													1.15509		0.775609	0.9728		1.14232
	0.911553	1.44565	0.986874				1.08726													1.15737		0.775679	0.973311		1.14901
	0.912758	1.4618	0.988042				1.10923													1.17604		0.777507	0.977194		1.15299
	0.913678	1.4725	0.992655				1.11052													1.18		0.778573	0.977772		1.15978
	0.913737	1.49033	0.993582				1.11487													1.1806		0.779205	0.978228		1.16564
	0.913831	1.50109	0.994895				1.1189													1.1914		0.779392	0.979826		1.16766
	0.919956	1.55451	0.995775				1.12524													1.20704		0.781244	0.98259		1.16993
	0.922631	1.62361	0.996154				1.13647													1.21832		0.786246	0.985405		1.17098
	0.924291	1.63602	0.996773				1.15048													1.23186		0.787608	0.987364		1.17178
	0.9258	1.64798	0.999167				1.15936													1.24159		0.788649	0.987924		1.17357
	0.931004		1.00811				1.18644													1.25938		0.789565	0.989802		1.17562
	0.931079		1.01283				1.18899													1.26714		0.789603	0.997414		1.18167
	0.932501		1.02302				1.21331													1.29109		0.79156	0.999364		1.20868
	0.933607		1.02401				1.22288													1.29481		0.792144	1.00306		1.20961
	0.934046		1.02406				1.22687													1.29646		0.792689	1.0033		1.22703
	0.934776		1.02456				1.23003													1.30328		0.793872	1.00709		1.22743
	0.935667		1.02797				1.23022													1.31301		0.794067	1.01821		1.22851
	0.938924		1.02885				1.24278													1.31386		0.794392	1.02816		1.23311
	0.940279		1.0305				1.25518													1.31795		0.79499	1.02927		1.23559
	0.94102		1.03225				1.25639													1.34386		0.795593	1.03807		1.2356
	0.943417		1.03549				1.29488													1.34468		0.795782	1.03903		1.23562
	0.946394		1.04003				1.30053													1.35408		0.799868	1.04261		1.2414
	0.946426		1.04758				1.30392													1.36686		0.807148	1.04278		1.25365
	0.947222		1.04781				1.30533													1.41042		0.808343	1.04455		1.25659
	0.947836		1.0563				1.30569													1.41747		0.811067	1.05055		1.26314
	0.948858		1.06498				1.31489													1.42906		0.811234	1.05873		1.28073
	0.948968		1.07119				1.32009													1.47051		0.812012	1.06233		1.28207
	0.950619		1.07281				1.32797															0.812206	1.06642		1.29171
	0.951849		1.07873				1.35603															0.812806	1.06695		1.31301
	0.95327		1.07918				1.38118															0.813599	1.0697		1.3235
	0.954779		1.08218				1.39044															0.81388	1.07185		1.33292
	0.954953		1.09055				1.3924															0.815068	1.07674		1.335
	0.955555		1.09258				1.42585															0.815078	1.0916		1.33895
	0.957478		1.09526				1.44082															0.816541	1.09864		1.34091
	0.957776		1.09923				1.4512															0.817267	1.10194		1.35
	0.958137		1.10017				1.48454															0.817309	1.10278		1.36085
	0.961895		1.10244				1.5218															0.818353	1.10727		1.3685
	0.963508		1.10289				1.59876															0.818396	1.10933		1.36883
	0.964031		1.10607				1.61501															0.819058	1.11574		1.38881
	0.964249		1.11129																			0.819443	1.11681		1.38985
	0.965132		1.1306																			0.819586	1.12515		1.40167
	0.969124		1.14078																			0.819675	1.12775		1.40764
	0.96969		1.14603																			0.821297	1.12998		1.41273
	0.973095		1.14894																			0.821297	1.13561		1.42978
	0.973834		1.15203																			0.822154	1.13869		1.42986
	0.975765		1.15247																			0.822509	1.14218		1.44892
	0.976104		1.1536																			0.823539	1.1441		1.46985
	0.977416		1.16007																			0.823859	1.15043		1.49334
	0.98021		1.16851																			0.827718	1.15674		1.52147
	0.980764		1.16918																			0.8282	1.15714		1.54927
	0.983035		1.17243																			0.829614	1.16056		1.55946
	0.983597		1.17856																			0.830309	1.16784
	0.986168		1.18695																			0.830362	1.1749
	0.988079		1.19932																			0.831219	1.17502
	0.990688		1.20039																			0.833283	1.18989
	0.991298		1.20066																			0.835143	1.19659
	0.993633		1.20728																			0.835522	1.20006
	0.994173		1.2096																			0.836724	1.21174
	0.997327		1.22124																			0.837107	1.21313
	0.997563		1.23911																			0.837647	1.22158
	1.00238		1.25991																			0.837892	1.23193
	1.00294		1.26811																			0.837947	1.24063
	1.00306		1.27218																			0.83959	1.24083
	1.00671		1.28833																			0.840842	1.25078
	1.00675		1.29099																			0.842042	1.26321
	1.01057		1.30661																			0.842984	1.28455
	1.01514		1.30728																			0.847357	1.30318
	1.01911		1.31258																			0.84748	1.30499
	1.01954		1.31322																			0.849879	1.31076
	1.02063		1.31775																			0.850522	1.3215
	1.02356		1.32503																			0.850936	1.32243
	1.02451		1.32874																			0.85258	1.33948
	1.02591		1.33844																			0.852775	1.35837
	1.03428		1.34972																			0.852879	1.3717
	1.03617		1.37303																			0.853882	1.38421
	1.03789		1.38023																			0.854734	1.38952
	1.03991		1.38183																			0.855531	1.40358
	1.04452		1.38269																			0.855653	1.44164
	1.04735		1.42746																			0.857349	1.45508
	1.04825		1.43122																			0.860455	1.4564
	1.04891		1.47325																			0.863588	1.48228
	1.04921		1.56073																			0.868697	1.4971
	1.05083		1.56865																			0.869477	1.52044
	1.05276		1.59985																			0.872145	1.56917
	1.0532		1.60202																			0.873822	1.59076
	1.05379		1.61336																			0.87547
	1.05746																					0.875593
	1.05905																					0.875825
	1.06013																					0.876314
	1.06022																					0.881537
	1.06307																					0.882987
	1.06534																					0.884578
	1.06868																					0.885412
	1.08018																					0.886157
	1.08579																					0.886993
	1.08795																					0.888067
	1.08862																					0.889755
	1.09082																					0.894554
	1.09087																					0.896754
	1.09149																					0.897788
	1.09386																					0.905275
	1.09454																					0.905798
	1.09606																					0.90681
	1.10065																					0.906954
	1.10079																					0.912249
	1.10859																					0.912492
	1.1122																					0.915049
	1.11418																					0.917983
	1.11505																					0.918108
	1.11771																					0.918837
	1.11961																					0.920031
	1.12382																					0.920099
	1.13652																					0.925763
	1.13736																					0.930159
	1.13913																					0.932498
	1.14135																					0.93277
	1.14304																					0.939179
	1.14447																					0.93951
	1.14712																					0.939891
	1.14973																					0.945085
	1.15253																					0.946438
	1.15264																					0.947906
	1.15523																					0.94869
	1.15546																					0.951544
	1.16575																					0.953344
	1.16927																					0.95347
	1.16937																					0.954985
	1.17025																					0.959746
	1.17152																					0.963711
	1.176																					0.971805
	1.1774																					0.97447
	1.17991																					0.976347
	1.18527																					0.981322
	1.18829																					0.98139
	1.19056																					0.981473
	1.1951																					0.984513
	1.19981																					0.985221
	1.20018																					0.990278
	1.20799																					0.99124
	1.21162																					0.994281
	1.21255																					0.998134
	1.21382																					0.999897
	1.21569																					1.00212
	1.21575																					1.00669
	1.21688																					1.01008
	1.22035																					1.01174
	1.22243																					1.01623
	1.22941																					1.01666
	1.23137																					1.01738
	1.2343																					1.02586
	1.23458																					1.02767
	1.23719																					1.02805
	1.24146																					1.02834
	1.24291																					1.02993
	1.24457																					1.03057
	1.24647																					1.04347
	1.24859																					1.04397
	1.25022																					1.04514
	1.25262																					1.04669
	1.25741																					1.04778
	1.26116																					1.0481
	1.26832																					1.05039
	1.26967																					1.05316
	1.27146																					1.05785
	1.27868																					1.05849
	1.28342																					1.05849
	1.2836																					1.05906
	1.292																					1.06213
	1.29274																					1.06248
	1.30433																					1.06432
	1.30566																					1.0678
	1.30569																					1.07033
	1.30574																					1.07359
	1.31494																					1.07889
	1.31602																					1.08138
	1.31767																					1.08499
	1.32066																					1.08639
	1.32534																					1.08783
	1.32653																					1.10057
	1.33152																					1.10368
	1.33459																					1.10475
	1.35449																					1.10939
	1.36745																					1.11054
	1.39125																					1.11314
	1.40093																					1.12352
	1.40679																					1.12566
	1.42348																					1.12614
	1.42568																					1.13209
	1.43155																					1.13228
	1.45345																					1.1324
	1.46086																					1.1377
	1.48853																					1.14263
	1.49476																					1.14321
	1.50315																					1.14456
	1.5032																					1.14702
	1.50426																					1.1508
	1.51589																					1.15171
	1.52476																					1.15327
	1.53543																					1.15352
	1.55635																					1.1616
	1.61614																					1.16366
	1.62172																					1.16395
	1.64364																					1.16504
	1.65801																					1.17926
																						1.18915
																						1.19427
																						1.19585
																						1.1986
																						1.2168
																						1.21726
																						1.22505
																						1.23049
																						1.233
																						1.23428
																						1.23817
																						1.24111
																						1.24178
																						1.25601
																						1.25846
																						1.26201
																						1.26506
																						1.26823
																						1.28098
																						1.28533
																						1.28928
																						1.29043
																						1.29448
																						1.29645
																						1.34825
																						1.35034
																						1.36427
																						1.37088
																						1.37323
																						1.3747
																						1.37904
																						1.38753
																						1.38822
																						1.39366
																						1.4347
																						1.46292
																						1.49449
																						1.49791
																						1.51158
																						1.51459
																						1.5252
																						1.54157
																						1.62748
