# Supplementary material for: Chemically Induced Chromosomal Interaction (CICI) method to study chromosome dynamics and its biological roles
Source: Nat Commun. 2022 Feb 9;13:757. doi: 10.1038/s41467-022-28416-3 (PMC8828778; doi:10.1038/s41467-022-28416-3)
Supplement: Supplementary file 6 — Source data [file 41467_2022_28416_MOESM6_ESM.xlsx]

## Sheet: Figure 1E and 2C
pair 1	mean	ste	pair 1 control	mean	ste	pair 1 fit			pair 2	mean	ste	pair 2 control	mean	ste	pair 2 fit			pair 3	mean	ste	pair 3 control	mean	ste	pair 3 fit			pair 4	mean	ste	pair 4 control	mean	ste	pair 4 fit			pair 5	mean	ste	pair 5 control	mean	ste	pair 5 fit			pair 6	mean	ste	pair 6 control	mean
0	0.39655	0.04542	0	0.41523	0.02443	0	0.37648		0	0.50794	0.06299	0	0.41176	0.0844	0	0.44489		0	0.32857	0.05614	0	0.26667	0.04661	0	0.32658		0	0.28125	0.03245	0	0.26984	0.05592	0	0.26191		0	0.26829	0.03095	0	0.28205	0.0416	0	0.31732		0	0	0.01545	0	0.25562
11	0.62651	0.0531	20	0.44	0.04964	0.1001	0.37656		7.5	0.7027	0.07514	20	0.46575	0.05838	0.1001	0.44499		7.5	0.53846	0.13826	20	0.36364	0.05482	0.1001	0.32668		7.5	0.28846	0.06283	20	0.18947	0.04021	0.18018	0.26194		11	0.40617	0.0249	20	0.11111	0.05238	2	0.32149		11	0.25424	0.02004	21	0.25
17.5	0.81481	0.07476	40	0.41237	0.04998	0.2002	0.37678		12.5	0.76087	0.06289	40	0.52667	0.04077	0.2002	0.44526		12.5	0.61224	0.06961	40	0.3	0.0483	0.2002	0.32698		17.5	0.44828	0.0653	40	0.1875	0.05634	0.36036	0.26203		15	0.39889	0.02577	40	0.11765	0.07814	4	0.33188		13	0.40693	0.02099	40	0.25106
23.5	0.81818	0.08223	60	0.4	0.04899	0.3003	0.37713		17.5	0.8125	0.05634	60	0.53005	0.03689	0.3003	0.44571		17.5	0.6	0.10954	60	0.39394	0.04911	0.3003	0.32746		22.5	0.48333	0.06451	60	0.19355	0.04097	0.54054	0.26218		21	0.52495	0.02326	60	0.2	0.12649	6	0.3461		20	0.39016	0.02793	61	0.21755
31.5	0.75	0.0559	80	0.34454	0.04356	0.4004	0.37762		22.5	0.8	0.08944	80	0.45055	0.03688	0.4004	0.44632		22.5	0.76667	0.07722	80	0.33708	0.05011	0.4004	0.32812		32.5	0.46809	0.07278	80	0.19048	0.08569	0.72072	0.26239		25	0.47134	0.023	80	0.17241	0.07014	8	0.36258		24	0.49392	0.02466	80	0.25325
40	0.74074	0.08434	100	0.38202	0.0515	0.5005	0.37824		32.5	0.78947	0.09353	100	0.4507	0.04175	0.5005	0.4471		32.5	0.70588	0.07814	100	0.34286	0.04012	0.5005	0.32894		37.5	0.68421	0.07541	100	0.2	0.06761	0.9009	0.26265		31	0.54907	0.02563	100	0.36842	0.11066	10	0.38027		34	0.54188	0.02549	100	0.24756
65	0.69565	0.06784				0.6006	0.37898		40	0.88571	0.05378				0.6006	0.44802		40	0.73438	0.05521	120	0.375	0.04279	0.6006	0.32993		42.5	0.46667	0.06441	180	0.26316	0.10102	1.08108	0.26296		34	0.52877	0.02613	180			12	0.39848		38	0.64271	0.02141
82	0.78947	0.09353				0.7007	0.37983		60	0.80952	0.06059				0.7007	0.44909		60	0.73016	0.05592				0.7007	0.33108		52.5	0.63415	0.07522				1.26126	0.26332		40	0.62981	0.02367				14	0.41676		48	0.68269	0.03227
100	0.75	0.07217				0.8008	0.3808		80	0.80769	0.07729				0.8008	0.4503		80	0.69091	0.06231				0.8008	0.33236		57.5	0.5283	0.06857				1.44144	0.26373		45	0.59773	0.0261				16	0.43483		53	0.63306	0.03061
						0.9009	0.38187		100	0.7451	0.06103				0.9009	0.45163		100	0.65625	0.08396				0.9009	0.33379		75	0.68627	0.06497				1.62162	0.26419		49	0.68182	0.02654				18	0.4525		60	0.73096	0.0316
--	--	--				1.001	0.38305								1.001	0.45309								1.001	0.33535		95	0.71429	0.06971				1.8018	0.26468		55	0.673	0.02893				20	0.46966		68	0.77215	0.03337
--	--	--				1.1011	0.38432								1.1011	0.45467								1.1011	0.33703		120	0.7	0.08367				1.98198	0.26523		59	0.66279	0.02943				22	0.48625		73	0.74595	0.03201
--	--	--				1.2012	0.38569								1.2012	0.45636								1.2012	0.33883								2.16216	0.26581		71	0.62825	0.02947				24	0.50224		83	0.82051	0.02748
--	--	--				1.3013	0.38715								1.3013	0.45816								1.3013	0.34075								2.34234	0.26643		82	0.83984	0.02292				26	0.51761		93	0.8069	0.03278
						1.4014	0.3887								1.4014	0.46006								1.4014	0.34277								2.52252	0.26708		101	0.83399	0.02339				28	0.53237		113	0.78195	0.0358
						1.5015	0.39032								1.5015	0.46206								1.5015	0.34489								2.7027	0.26778		111	0.77982	0.02806				30	0.54652		134	0.81579	0.04447
						1.6016	0.39203								1.6016	0.46414								1.6016	0.3471								2.88288	0.26851								32	0.56007
						1.7017	0.3938								1.7017	0.46632								1.7017	0.34941								3.06306	0.26927								34	0.57306
						1.8018	0.39565								1.8018	0.46857								1.8018	0.3518								3.24324	0.27006								36	0.58549
						1.9019	0.39757								1.9019	0.4709								1.9019	0.35427								3.42342	0.27088								38	0.59738
						2.002	0.39954								2.002	0.47331								2.002	0.35681								3.6036	0.27173								40	0.60877
						2.1021	0.40158								2.1021	0.47578								2.1021	0.35942								3.78378	0.27261								42	0.61966
						2.2022	0.40368								2.2022	0.47831								2.2022	0.3621								3.96396	0.27352								44	0.63008
						2.3023	0.40583								2.3023	0.48091								2.3023	0.36484								4.14414	0.27445								46	0.64005
						2.4024	0.40803								2.4024	0.48356								2.4024	0.36763								4.32432	0.27541								48	0.64958
						2.5025	0.41028								2.5025	0.48626								2.5025	0.37048								4.5045	0.27638								50	0.6587
						2.6026	0.41257								2.6026	0.48901								2.6026	0.37338								4.68468	0.27739								52	0.66743
						2.7027	0.41491								2.7027	0.49181								2.7027	0.37632								4.86486	0.27841								54	0.67578
						2.8028	0.41729								2.8028	0.49465								2.8028	0.3793								5.04505	0.27945								56	0.68376
						2.9029	0.4197								2.9029	0.49752								2.9029	0.38233								5.22523	0.28051								58	0.6914
						3.003	0.42215								3.003	0.50044								3.003	0.38539								5.40541	0.28159								60	0.6987
						3.1031	0.42463								3.1031	0.50338								3.1031	0.38848								5.58559	0.28269								62	0.70569
						3.2032	0.42715								3.2032	0.50636								3.2032	0.39159								5.76577	0.28381								64	0.71237
						3.3033	0.42969								3.3033	0.50936								3.3033	0.39474								5.94595	0.28494								66	0.71877
						3.4034	0.43226								3.4034	0.51239								3.4034	0.39791								6.12613	0.28609								68	0.72488
						3.5035	0.43485								3.5035	0.51544								3.5035	0.4011								6.30631	0.28725								70	0.73073
						3.6036	0.43746								3.6036	0.51851								3.6036	0.40431								6.48649	0.28842								72	0.73632
						3.7037	0.4401								3.7037	0.5216								3.7037	0.40753								6.66667	0.28961								74	0.74168
						3.8038	0.44275								3.8038	0.5247								3.8038	0.41077								6.84685	0.29081								76	0.74679
						3.9039	0.44542								3.9039	0.52782								3.9039	0.41401								7.02703	0.29203								78	0.75169
						4.004	0.44811								4.004	0.53094								4.004	0.41727								7.20721	0.29325								80	0.75637
						4.1041	0.45081								4.1041	0.53408								4.1041	0.42053								7.38739	0.29449								82	0.76085
						4.2042	0.45352								4.2042	0.53722								4.2042	0.4238								7.56757	0.29573								84	0.76514
						4.3043	0.45624								4.3043	0.54037								4.3043	0.42707								7.74775	0.29699								86	0.76923
						4.4044	0.45897								4.4044	0.54352								4.4044	0.43034								7.92793	0.29825								88	0.77315
						4.5045	0.46171								4.5045	0.54668								4.5045	0.43362								8.10811	0.29952								90	0.7769
						4.6046	0.46445								4.6046	0.54983								4.6046	0.43689								8.28829	0.3008								92	0.78049
						4.7047	0.4672								4.7047	0.55298								4.7047	0.44015								8.46847	0.30209								94	0.78392
						4.8048	0.46995								4.8048	0.55613								4.8048	0.44341								8.64865	0.30339								96	0.7872
						4.9049	0.4727								4.9049	0.55928								4.9049	0.44667								8.82883	0.30469								98	0.79034
						5.00501	0.47546								5.00501	0.56242								5.00501	0.44991								9.00901	0.306								100	0.79334
						5.10511	0.47821								5.10511	0.56556								5.10511	0.45315								9.18919	0.30732								102	0.79622
						5.20521	0.48097								5.20521	0.56868								5.20521	0.45638								9.36937	0.30864								104	0.79896
						5.30531	0.48372								5.30531	0.5718								5.30531	0.45959								9.54955	0.30996								106	0.80159
						5.40541	0.48647								5.40541	0.57491								5.40541	0.4628								9.72973	0.31129								108	0.8041
						5.50551	0.48921								5.50551	0.578								5.50551	0.46598								9.90991	0.31263								110	0.80651
						5.60561	0.49195								5.60561	0.58109								5.60561	0.46916								10.0901	0.31397								112	0.80881
						5.70571	0.49468								5.70571	0.58416								5.70571	0.47231								10.2703	0.31531								114	0.81101
						5.80581	0.49741								5.80581	0.58722								5.80581	0.47546								10.4505	0.31666								116	0.81311
						5.90591	0.50013								5.90591	0.59026								5.90591	0.47858								10.6306	0.31801								118	0.81512
						6.00601	0.50284								6.00601	0.59329								6.00601	0.48168								10.8108	0.31936								120	0.81705
						6.10611	0.50554								6.10611	0.5963								6.10611	0.48477								10.991	0.32072								122	0.81889
						6.20621	0.50823								6.20621	0.59929								6.20621	0.48784								11.1712	0.32208								124	0.82065
						6.30631	0.51092								6.30631	0.60227								6.30631	0.49088								11.3514	0.32344								126	0.82233
						6.40641	0.51359								6.40641	0.60523								6.40641	0.49391								11.5315	0.3248								128	0.82394
						6.50651	0.51625								6.50651	0.60817								6.50651	0.49691								11.7117	0.32616								130	0.82548
						6.60661	0.51889								6.60661	0.61108								6.60661	0.49989								11.8919	0.32753								132	0.82696
						6.70671	0.52153								6.70671	0.61398								6.70671	0.50285								12.0721	0.32889								134	0.82837
						6.80681	0.52415								6.80681	0.61686								6.80681	0.50578								12.2523	0.33026								136	0.82972
						6.90691	0.52675								6.90691	0.61972								6.90691	0.5087								12.4324	0.33163								138	0.83101
						7.00701	0.52934								7.00701	0.62255								7.00701	0.51158								12.6126	0.333								140	0.83224
						7.10711	0.53192								7.10711	0.62537								7.10711	0.51445								12.7928	0.33437								142	0.83342
						7.20721	0.53448								7.20721	0.62816								7.20721	0.51728								12.973	0.33574								144	0.83455
						7.30731	0.53703								7.30731	0.63093								7.30731	0.5201								13.1532	0.33711								146	0.83563
						7.40741	0.53956								7.40741	0.63367								7.40741	0.52288								13.3333	0.33848								148	0.83666
						7.50751	0.54207								7.50751	0.6364								7.50751	0.52564								13.5135	0.33985								150	0.83765
						7.60761	0.54457								7.60761	0.63909								7.60761	0.52838								13.6937	0.34122								152	0.8386
						7.70771	0.54705								7.70771	0.64177								7.70771	0.53109								13.8739	0.34258								154	0.8395
						7.80781	0.54952								7.80781	0.64442								7.80781	0.53377								14.0541	0.34395								156	0.84036
						7.90791	0.55196								7.90791	0.64704								7.90791	0.53643								14.2342	0.34532								158	0.84119
						8.00801	0.55439								8.00801	0.64965								8.00801	0.53906								14.4144	0.34668								160	0.84198
						8.10811	0.5568								8.10811	0.65222								8.10811	0.54166								14.5946	0.34805								162	0.84274
						8.20821	0.55919								8.20821	0.65477								8.20821	0.54424								14.7748	0.34941								164	0.84346
						8.30831	0.56156								8.30831	0.6573								8.30831	0.54678								14.955	0.35078								166	0.84415
						8.40841	0.56391								8.40841	0.6598								8.40841	0.5493								15.1351	0.35214								168	0.84482
						8.50851	0.56625								8.50851	0.66228								8.50851	0.5518								15.3153	0.3535								170	0.84545
						8.60861	0.56856								8.60861	0.66473								8.60861	0.55427								15.4955	0.35485								172	0.84606
						8.70871	0.57086								8.70871	0.66716								8.70871	0.55671								15.6757	0.35621								174	0.84663
						8.80881	0.57313								8.80881	0.66956								8.80881	0.55912								15.8559	0.35756								176	0.84719
						8.90891	0.57539								8.90891	0.67193								8.90891	0.5615								16.036	0.35892								178	0.84772
						9.00901	0.57763								9.00901	0.67428								9.00901	0.56386								16.2162	0.36027								180	0.84823
						9.10911	0.57985								9.10911	0.6766								9.10911	0.56619								16.3964	0.36161								182	0.84871
						9.20921	0.58204								9.20921	0.6789								9.20921	0.56849								16.5766	0.36296								184	0.84918
						9.30931	0.58422								9.30931	0.68118								9.30931	0.57077								16.7568	0.3643								186	0.84962
						9.40941	0.58638								9.40941	0.68342								9.40941	0.57302								16.9369	0.36565								188	0.85004
						9.50951	0.58851								9.50951	0.68564								9.50951	0.57524								17.1171	0.36698								190	0.85045
						9.60961	0.59063								9.60961	0.68784								9.60961	0.57744								17.2973	0.36832								192	0.85084
						9.70971	0.59273								9.70971	0.69001								9.70971	0.5796								17.4775	0.36965								194	0.85121
						9.80981	0.5948								9.80981	0.69216								9.80981	0.58174								17.6577	0.37099								196	0.85156
						9.90991	0.59686								9.90991	0.69428								9.90991	0.58386								17.8378	0.37231								198	0.8519
						10.01	0.5989								10.01	0.69637								10.01	0.58595								18.018	0.37364								200	0.85223
						10.1101	0.60091								10.1101	0.69844								10.1101	0.58801								18.1982	0.37496								202	0.85254
						10.2102	0.60291								10.2102	0.70049								10.2102	0.59004								18.3784	0.37628								204	0.85284
						10.3103	0.60488								10.3103	0.70251								10.3103	0.59205								18.5586	0.3776								206	0.85312
						10.4104	0.60684								10.4104	0.7045								10.4104	0.59404								18.7387	0.37892								208	0.85339
						10.5105	0.60877								10.5105	0.70648								10.5105	0.596								18.9189	0.38023								210	0.85365
						10.6106	0.61069								10.6106	0.70842								10.6106	0.59793								19.0991	0.38154								212	0.8539
						10.7107	0.61258								10.7107	0.71034								10.7107	0.59983								19.2793	0.38284								214	0.85414
						10.8108	0.61445								10.8108	0.71224								10.8108	0.60172								19.4595	0.38415								216	0.85437
						10.9109	0.61631								10.9109	0.71412								10.9109	0.60357								19.6396	0.38544								218	0.85459
						11.011	0.61814								11.011	0.71597								11.011	0.6054								19.8198	0.38674								220	0.8548
						11.1111	0.61996								11.1111	0.71779								11.1111	0.60721								20	0.38803								222	0.855
						11.2112	0.62175								11.2112	0.7196								11.2112	0.60899								20.1802	0.38932								224	0.85519
						11.3113	0.62352								11.3113	0.72138								11.3113	0.61075								20.3604	0.39061								226	0.85537
						11.4114	0.62528								11.4114	0.72313								11.4114	0.61248								20.5405	0.39189								228	0.85554
						11.5115	0.62701								11.5115	0.72487								11.5115	0.61419								20.7207	0.39317								230	0.85571
						11.6116	0.62873								11.6116	0.72658								11.6116	0.61588								20.9009	0.39445								232	0.85587
						11.7117	0.63043								11.7117	0.72826								11.7117	0.61754								21.0811	0.39572								234	0.85602
						11.8118	0.6321								11.8118	0.72993								11.8118	0.61918								21.2613	0.397								236	0.85617
						11.9119	0.63376								11.9119	0.73157								11.9119	0.6208								21.4414	0.39826								238	0.85631
						12.012	0.6354								12.012	0.73319								12.012	0.62239								21.6216	0.39953								240	0.85644
						12.1121	0.63702								12.1121	0.73479								12.1121	0.62396								21.8018	0.40079								242	0.85657
						12.2122	0.63862								12.2122	0.73637								12.2122	0.62551								21.982	0.40204								244	0.85669
						12.3123	0.6402								12.3123	0.73792								12.3123	0.62703								22.1622	0.40329								246	0.85681
						12.4124	0.64176								12.4124	0.73946								12.4124	0.62854								22.3423	0.40454								248	0.85692
						12.5125	0.64331								12.5125	0.74097								12.5125	0.63002								22.5225	0.40579								250	0.85703
						12.6126	0.64484								12.6126	0.74246								12.6126	0.63148								22.7027	0.40703								252	0.85713
						12.7127	0.64634								12.7127	0.74393								12.7127	0.63292								22.8829	0.40827								254	0.85723
						12.8128	0.64783								12.8128	0.74538								12.8128	0.63434								23.0631	0.40951								256	0.85732
						12.9129	0.6493								12.9129	0.74681								12.9129	0.63573								23.2432	0.41074								258	0.85741
						13.013	0.65076								13.013	0.74822								13.013	0.63711								23.4234	0.41197								260	0.8575
						13.1131	0.65219								13.1131	0.74961								13.1131	0.63847								23.6036	0.41319								262	0.85758
						13.2132	0.65361								13.2132	0.75098								13.2132	0.6398								23.7838	0.41441								264	0.85766
						13.3133	0.65501								13.3133	0.75233								13.3133	0.64112								23.964	0.41563								266	0.85773
						13.4134	0.6564								13.4134	0.75366								13.4134	0.64242								24.1441	0.41684								268	0.8578
						13.5135	0.65776								13.5135	0.75497								13.5135	0.64369								24.3243	0.41806								270	0.85787
						13.6136	0.65911								13.6136	0.75626								13.6136	0.64495								24.5045	0.41926								272	0.85794
						13.7137	0.66044								13.7137	0.75754								13.7137	0.64619								24.6847	0.42047								274	0.858
						13.8138	0.66176								13.8138	0.75879								13.8138	0.64741								24.8649	0.42167								276	0.85806
						13.9139	0.66305								13.9139	0.76003								13.9139	0.64861								25.045	0.42286								278	0.85812
						14.014	0.66434								14.014	0.76125								14.014	0.64979								25.2252	0.42405								280	0.85817
						14.1141	0.6656								14.1141	0.76245								14.1141	0.65096								25.4054	0.42524								282	0.85822
						14.2142	0.66685								14.2142	0.76363								14.2142	0.6521								25.5856	0.42643								284	0.85828
						14.3143	0.66808								14.3143	0.7648								14.3143	0.65323								25.7658	0.42761								286	0.85832
						14.4144	0.6693								14.4144	0.76595								14.4144	0.65434								25.9459	0.42879								288	0.85837
						14.5145	0.6705								14.5145	0.76708								14.5145	0.65544								26.1261	0.42996								290	0.85841
						14.6146	0.67169								14.6146	0.76819								14.6146	0.65652								26.3063	0.43113								292	0.85846
						14.7147	0.67286								14.7147	0.76929								14.7147	0.65758								26.4865	0.4323								294	0.8585
						14.8148	0.67401								14.8148	0.77037								14.8148	0.65862								26.6667	0.43346								296	0.85853
						14.9149	0.67515								14.9149	0.77144								14.9149	0.65965								26.8468	0.43462								298	0.85857
						15.015	0.67628								15.015	0.77248								15.015	0.66066								27.027	0.43578								300	0.85861
						15.1151	0.67739								15.1151	0.77352								15.1151	0.66165								27.2072	0.43693
						15.2152	0.67848								15.2152	0.77453								15.2152	0.66263								27.3874	0.43808
						15.3153	0.67956								15.3153	0.77554								15.3153	0.6636								27.5676	0.43923
						15.4154	0.68063								15.4154	0.77652								15.4154	0.66455								27.7477	0.44037
						15.5155	0.68168								15.5155	0.77749								15.5155	0.66548								27.9279	0.44151
						15.6156	0.68272								15.6156	0.77845								15.6156	0.6664								28.1081	0.44264
						15.7157	0.68374								15.7157	0.77939								15.7157	0.6673								28.2883	0.44377
						15.8158	0.68475								15.8158	0.78032								15.8158	0.66819								28.4685	0.4449
						15.9159	0.68575								15.9159	0.78123								15.9159	0.66907								28.6486	0.44602
						16.016	0.68673								16.016	0.78213								16.016	0.66993								28.8288	0.44714
						16.1161	0.6877								16.1161	0.78301								16.1161	0.67078								29.009	0.44826
						16.2162	0.68865								16.2162	0.78388								16.2162	0.67161								29.1892	0.44937
						16.3163	0.68959								16.3163	0.78474								16.3163	0.67243								29.3694	0.45048
						16.4164	0.69052								16.4164	0.78559								16.4164	0.67324								29.5495	0.45159
						16.5165	0.69144								16.5165	0.78642								16.5165	0.67403								29.7297	0.45269
						16.6166	0.69234								16.6166	0.78723								16.6166	0.67481								29.9099	0.45379
						16.7167	0.69323								16.7167	0.78804								16.7167	0.67558								30.0901	0.45488
						16.8168	0.69411								16.8168	0.78883								16.8168	0.67633								30.2703	0.45597
						16.9169	0.69498								16.9169	0.78961								16.9169	0.67708								30.4505	0.45706
						17.017	0.69583								17.017	0.79038								17.017	0.67781								30.6306	0.45815
						17.1171	0.69668								17.1171	0.79113								17.1171	0.67853								30.8108	0.45923
						17.2172	0.69751								17.2172	0.79187								17.2172	0.67923								30.991	0.46031
						17.3173	0.69833								17.3173	0.7926								17.3173	0.67993								31.1712	0.46138
						17.4174	0.69913								17.4174	0.79332								17.4174	0.68061								31.3514	0.46245
						17.5175	0.69993								17.5175	0.79403								17.5175	0.68128								31.5315	0.46352
						17.6176	0.70071								17.6176	0.79473								17.6176	0.68194								31.7117	0.46458
						17.7177	0.70149								17.7177	0.79541								17.7177	0.68259								31.8919	0.46564
						17.8178	0.70225								17.8178	0.79609								17.8178	0.68323								32.0721	0.4667
						17.9179	0.703								17.9179	0.79675								17.9179	0.68386								32.2522	0.46775
						18.018	0.70374								18.018	0.7974								18.018	0.68448								32.4324	0.4688
						18.1181	0.70447								18.1181	0.79804								18.1181	0.68508								32.6126	0.46985
						18.2182	0.70519								18.2182	0.79867								18.2182	0.68568								32.7928	0.47089
						18.3183	0.7059								18.3183	0.79929								18.3183	0.68627								32.973	0.47193
						18.4184	0.7066								18.4184	0.79991								18.4184	0.68685								33.1531	0.47296
						18.5185	0.70729								18.5185	0.80051								18.5185	0.68741								33.3333	0.474
						18.6186	0.70797								18.6186	0.8011								18.6186	0.68797								33.5135	0.47503
						18.7187	0.70864								18.7187	0.80168								18.7187	0.68852								33.6937	0.47605
						18.8188	0.7093								18.8188	0.80225								18.8188	0.68906								33.8739	0.47707
						18.9189	0.70994								18.9189	0.80281								18.9189	0.68959								34.054	0.47809
						19.019	0.71058								19.019	0.80337								19.019	0.69011								34.2342	0.47911
						19.1191	0.71122								19.1191	0.80391								19.1191	0.69062								34.4144	0.48012
						19.2192	0.71184								19.2192	0.80445								19.2192	0.69113								34.5946	0.48113
						19.3193	0.71245								19.3193	0.80497								19.3193	0.69162								34.7748	0.48214
						19.4194	0.71305								19.4194	0.80549								19.4194	0.69211								34.9549	0.48314
						19.5195	0.71365								19.5195	0.806								19.5195	0.69258								35.1351	0.48414
						19.6196	0.71423								19.6196	0.8065								19.6196	0.69305								35.3153	0.48513
						19.7197	0.71481								19.7197	0.80699								19.7197	0.69352								35.4955	0.48612
						19.8198	0.71538								19.8198	0.80748								19.8198	0.69397								35.6757	0.48711
						19.9199	0.71594								19.9199	0.80795								19.9199	0.69441								35.8559	0.4881
						20.02	0.71649								20.02	0.80842								20.02	0.69485								36.036	0.48908
						20.1201	0.71703								20.1201	0.80888								20.1201	0.69528								36.2162	0.49006
						20.2202	0.71757								20.2202	0.80933								20.2202	0.69571								36.3964	0.49104
						20.3203	0.7181								20.3203	0.80978								20.3203	0.69612								36.5766	0.49201
						20.4204	0.71862								20.4204	0.81021								20.4204	0.69653								36.7568	0.49298
						20.5205	0.71913								20.5205	0.81064								20.5205	0.69693								36.9369	0.49394
						20.6206	0.71963								20.6206	0.81107								20.6206	0.69733								37.1171	0.49491
						20.7207	0.72013								20.7207	0.81148								20.7207	0.69771								37.2973	0.49587
						20.8208	0.72062								20.8208	0.81189								20.8208	0.6981								37.4775	0.49682
						20.9209	0.7211								20.9209	0.81229								20.9209	0.69847								37.6577	0.49778
						21.021	0.72157								21.021	0.81269								21.021	0.69884								37.8378	0.49873
						21.1211	0.72204								21.1211	0.81308								21.1211	0.6992								38.018	0.49967
						21.2212	0.7225								21.2212	0.81346								21.2212	0.69955								38.1982	0.50062
						21.3213	0.72295								21.3213	0.81383								21.3213	0.6999								38.3784	0.50156
						21.4214	0.7234								21.4214	0.8142								21.4214	0.70025								38.5586	0.5025
						21.5215	0.72384								21.5215	0.81456								21.5215	0.70058								38.7387	0.50343
						21.6216	0.72427								21.6216	0.81492								21.6216	0.70091								38.9189	0.50436
						21.7217	0.7247								21.7217	0.81527								21.7217	0.70124								39.0991	0.50529
						21.8218	0.72512								21.8218	0.81562								21.8218	0.70156								39.2793	0.50621
						21.9219	0.72553								21.9219	0.81595								21.9219	0.70187								39.4595	0.50714
						22.022	0.72594								22.022	0.81629								22.022	0.70218								39.6396	0.50806
						22.1221	0.72634								22.1221	0.81661								22.1221	0.70248								39.8198	0.50897
						22.2222	0.72673								22.2222	0.81693								22.2222	0.70278								40	0.50988
						22.3223	0.72712								22.3223	0.81725								22.3223	0.70307								40.1802	0.51079
						22.4224	0.7275								22.4224	0.81756								22.4224	0.70336								40.3604	0.5117
						22.5225	0.72788								22.5225	0.81787								22.5225	0.70364								40.5405	0.5126
						22.6226	0.72825								22.6226	0.81816								22.6226	0.70391								40.7207	0.5135
						22.7227	0.72861								22.7227	0.81846								22.7227	0.70419								40.9009	0.5144
						22.8228	0.72897								22.8228	0.81875								22.8228	0.70445								41.0811	0.5153
						22.9229	0.72933								22.9229	0.81903								22.9229	0.70472								41.2613	0.51619
						23.023	0.72967								23.023	0.81931								23.023	0.70497								41.4414	0.51708
						23.1231	0.73002								23.1231	0.81959								23.1231	0.70523								41.6216	0.51796
						23.2232	0.73035								23.2232	0.81986								23.2232	0.70547								41.8018	0.51884
						23.3233	0.73069								23.3233	0.82012								23.3233	0.70572								41.982	0.51972
						23.4234	0.73101								23.4234	0.82038								23.4234	0.70596								42.1622	0.5206
						23.5235	0.73134								23.5235	0.82064								23.5235	0.70619								42.3423	0.52147
						23.6236	0.73165								23.6236	0.82089								23.6236	0.70642								42.5225	0.52234
						23.7237	0.73196								23.7237	0.82114								23.7237	0.70665								42.7027	0.52321
						23.8238	0.73227								23.8238	0.82138								23.8238	0.70687								42.8829	0.52408
						23.9239	0.73257								23.9239	0.82162								23.9239	0.70709								43.0631	0.52494
						24.024	0.73287								24.024	0.82185								24.024	0.70731								43.2432	0.5258
						24.1241	0.73316								24.1241	0.82208								24.1241	0.70752								43.4234	0.52665
						24.2242	0.73345								24.2242	0.82231								24.2242	0.70773								43.6036	0.52751
						24.3243	0.73373								24.3243	0.82253								24.3243	0.70793								43.7838	0.52836
						24.4244	0.73401								24.4244	0.82275								24.4244	0.70813								43.964	0.52921
						24.5245	0.73429								24.5245	0.82297								24.5245	0.70833								44.1441	0.53005
						24.6246	0.73456								24.6246	0.82318								24.6246	0.70852								44.3243	0.53089
						24.7247	0.73483								24.7247	0.82338								24.7247	0.70871								44.5045	0.53173
						24.8248	0.73509								24.8248	0.82359								24.8248	0.70889								44.6847	0.53257
						24.9249	0.73534								24.9249	0.82379								24.9249	0.70908								44.8649	0.5334
						25.025	0.7356								25.025	0.82398								25.025	0.70926								45.0451	0.53423
						25.1251	0.73585								25.1251	0.82418								25.1251	0.70943								45.2252	0.53506
						25.2252	0.73609								25.2252	0.82437								25.2252	0.7096								45.4054	0.53588
						25.3253	0.73634								25.3253	0.82455								25.3253	0.70977								45.5856	0.53671
						25.4254	0.73657								25.4254	0.82474								25.4254	0.70994								45.7658	0.53753
						25.5255	0.73681								25.5255	0.82492								25.5255	0.7101								45.946	0.53834
						25.6256	0.73704								25.6256	0.82509								25.6256	0.71026								46.1261	0.53916
						25.7257	0.73726								25.7257	0.82527								25.7257	0.71042								46.3063	0.53997
						25.8258	0.73749								25.8258	0.82544								25.8258	0.71058								46.4865	0.54078
						25.9259	0.73771								25.9259	0.8256								25.9259	0.71073								46.6667	0.54158
						26.026	0.73792								26.026	0.82577								26.026	0.71088								46.8469	0.54239
						26.1261	0.73814								26.1261	0.82593								26.1261	0.71102								47.027	0.54319
						26.2262	0.73834								26.2262	0.82609								26.2262	0.71117								47.2072	0.54398
						26.3263	0.73855								26.3263	0.82624								26.3263	0.71131								47.3874	0.54478
						26.4264	0.73875								26.4264	0.8264								26.4264	0.71145								47.5676	0.54557
						26.5265	0.73895								26.5265	0.82655								26.5265	0.71158								47.7478	0.54636
						26.6266	0.73915								26.6266	0.82669								26.6266	0.71172								47.9279	0.54715
						26.7267	0.73934								26.7267	0.82684								26.7267	0.71185								48.1081	0.54793
						26.8268	0.73953								26.8268	0.82698								26.8268	0.71198								48.2883	0.54871
						26.9269	0.73972								26.9269	0.82712								26.9269	0.7121								48.4685	0.54949
						27.027	0.7399								27.027	0.82726								27.027	0.71223								48.6487	0.55027
						27.1271	0.74008								27.1271	0.82739								27.1271	0.71235								48.8288	0.55104
						27.2272	0.74026								27.2272	0.82753								27.2272	0.71247								49.009	0.55181
						27.3273	0.74043								27.3273	0.82766								27.3273	0.71258								49.1892	0.55258
						27.4274	0.74061								27.4274	0.82778								27.4274	0.7127								49.3694	0.55335
						27.5275	0.74077								27.5275	0.82791								27.5275	0.71281								49.5496	0.55411
						27.6276	0.74094								27.6276	0.82803								27.6276	0.71292								49.7297	0.55487
						27.7277	0.7411								27.7277	0.82815								27.7277	0.71303								49.9099	0.55563
						27.8278	0.74127								27.8278	0.82827								27.8278	0.71314								50.0901	0.55639
						27.9279	0.74142								27.9279	0.82839								27.9279	0.71324								50.2703	0.55714
						28.028	0.74158								28.028	0.8285								28.028	0.71335								50.4504	0.55789
						28.1281	0.74173								28.1281	0.82861								28.1281	0.71345								50.6306	0.55864
						28.2282	0.74188								28.2282	0.82873								28.2282	0.71355								50.8108	0.55938
						28.3283	0.74203								28.3283	0.82883								28.3283	0.71364								50.991	0.56013
						28.4284	0.74218								28.4284	0.82894								28.4284	0.71374								51.1712	0.56087
						28.5285	0.74232								28.5285	0.82904								28.5285	0.71383								51.3513	0.56161
						28.6286	0.74246								28.6286	0.82915								28.6286	0.71393								51.5315	0.56234
						28.7287	0.7426								28.7287	0.82925								28.7287	0.71402								51.7117	0.56307
						28.8288	0.74274								28.8288	0.82935								28.8288	0.7141								51.8919	0.56381
						28.9289	0.74287								28.9289	0.82944								28.9289	0.71419								52.0721	0.56453
						29.029	0.74301								29.029	0.82954								29.029	0.71428								52.2522	0.56526
						29.1291	0.74314								29.1291	0.82963								29.1291	0.71436								52.4324	0.56598
						29.2292	0.74326								29.2292	0.82973								29.2292	0.71444								52.6126	0.5667
						29.3293	0.74339								29.3293	0.82982								29.3293	0.71452								52.7928	0.56742
						29.4294	0.74351								29.4294	0.8299								29.4294	0.7146								52.973	0.56814
						29.5295	0.74363								29.5295	0.82999								29.5295	0.71468								53.1531	0.56885
						29.6296	0.74375								29.6296	0.83008								29.6296	0.71476								53.3333	0.56956
						29.7297	0.74387								29.7297	0.83016								29.7297	0.71483								53.5135	0.57027
						29.8298	0.74399								29.8298	0.83024								29.8298	0.71491								53.6937	0.57098
						29.9299	0.7441								29.9299	0.83032								29.9299	0.71498								53.8739	0.57168
						30.03	0.74421								30.03	0.8304								30.03	0.71505								54.054	0.57238
						30.1301	0.74432								30.1301	0.83048								30.1301	0.71512								54.2342	0.57308
						30.2302	0.74443								30.2302	0.83056								30.2302	0.71519								54.4144	0.57378
						30.3303	0.74454								30.3303	0.83063								30.3303	0.71525								54.5946	0.57447
						30.4304	0.74464								30.4304	0.83071								30.4304	0.71532								54.7748	0.57517
						30.5305	0.74475								30.5305	0.83078								30.5305	0.71538								54.9549	0.57586
						30.6306	0.74485								30.6306	0.83085								30.6306	0.71545								55.1351	0.57654
						30.7307	0.74495								30.7307	0.83092								30.7307	0.71551								55.3153	0.57723
						30.8308	0.74504								30.8308	0.83099								30.8308	0.71557								55.4955	0.57791
						30.9309	0.74514								30.9309	0.83106								30.9309	0.71563								55.6757	0.57859
						31.031	0.74524								31.031	0.83112								31.031	0.71569								55.8559	0.57927
						31.1311	0.74533								31.1311	0.83119								31.1311	0.71574								56.036	0.57995
						31.2312	0.74542								31.2312	0.83125								31.2312	0.7158								56.2162	0.58062
						31.3313	0.74551								31.3313	0.83131								31.3313	0.71586								56.3964	0.58129
						31.4314	0.7456								31.4314	0.83137								31.4314	0.71591								56.5766	0.58196
						31.5315	0.74569								31.5315	0.83144								31.5315	0.71596								56.7568	0.58263
						31.6316	0.74577								31.6316	0.83149								31.6316	0.71602								56.9369	0.58329
						31.7317	0.74586								31.7317	0.83155								31.7317	0.71607								57.1171	0.58396
						31.8318	0.74594								31.8318	0.83161								31.8318	0.71612								57.2973	0.58462
						31.9319	0.74602								31.9319	0.83167								31.9319	0.71617								57.4775	0.58527
						32.032	0.7461								32.032	0.83172								32.032	0.71622								57.6577	0.58593
						32.1321	0.74618								32.1321	0.83177								32.1321	0.71626								57.8378	0.58658
						32.2322	0.74626								32.2322	0.83183								32.2322	0.71631								58.018	0.58723
						32.3323	0.74633								32.3323	0.83188								32.3323	0.71636								58.1982	0.58788
						32.4324	0.74641								32.4324	0.83193								32.4324	0.7164								58.3784	0.58853
						32.5325	0.74648								32.5325	0.83198								32.5325	0.71645								58.5586	0.58917
						32.6326	0.74655								32.6326	0.83203								32.6326	0.71649								58.7387	0.58982
						32.7327	0.74662								32.7327	0.83208								32.7327	0.71653								58.9189	0.59046
						32.8328	0.74669								32.8328	0.83212								32.8328	0.71657								59.0991	0.5911
						32.9329	0.74676								32.9329	0.83217								32.9329	0.71661								59.2793	0.59173
						33.033	0.74683								33.033	0.83222								33.033	0.71665								59.4595	0.59237
						33.1331	0.7469								33.1331	0.83226								33.1331	0.71669								59.6396	0.593
						33.2332	0.74696								33.2332	0.8323								33.2332	0.71673								59.8198	0.59363
						33.3333	0.74703								33.3333	0.83235								33.3333	0.71677								60	0.59426
						33.4334	0.74709								33.4334	0.83239								33.4334	0.71681								60.1802	0.59488
						33.5335	0.74715								33.5335	0.83243								33.5335	0.71684								60.3604	0.5955
						33.6336	0.74721								33.6336	0.83247								33.6336	0.71688								60.5405	0.59613
						33.7337	0.74727								33.7337	0.83251								33.7337	0.71691								60.7207	0.59674
						33.8338	0.74733								33.8338	0.83255								33.8338	0.71695								60.9009	0.59736
						33.9339	0.74739								33.9339	0.83259								33.9339	0.71698								61.0811	0.59798
						34.034	0.74745								34.034	0.83263								34.034	0.71702								61.2613	0.59859
						34.1341	0.7475								34.1341	0.83267								34.1341	0.71705								61.4414	0.5992
						34.2342	0.74756								34.2342	0.8327								34.2342	0.71708								61.6216	0.59981
						34.3343	0.74761								34.3343	0.83274								34.3343	0.71711								61.8018	0.60042
						34.4344	0.74766								34.4344	0.83277								34.4344	0.71714								61.982	0.60102
						34.5345	0.74772								34.5345	0.83281								34.5345	0.71717								62.1622	0.60162
						34.6346	0.74777								34.6346	0.83284								34.6346	0.7172								62.3423	0.60222
						34.7347	0.74782								34.7347	0.83287								34.7347	0.71723								62.5225	0.60282
						34.8348	0.74787								34.8348	0.83291								34.8348	0.71726								62.7027	0.60342
						34.9349	0.74792								34.9349	0.83294								34.9349	0.71729								62.8829	0.60401
						35.035	0.74796								35.035	0.83297								35.035	0.71731								63.0631	0.60461
						35.1351	0.74801								35.1351	0.833								35.1351	0.71734								63.2432	0.6052
						35.2352	0.74806								35.2352	0.83303								35.2352	0.71737								63.4234	0.60579
						35.3353	0.7481								35.3353	0.83306								35.3353	0.71739								63.6036	0.60637
						35.4354	0.74815								35.4354	0.83309								35.4354	0.71742								63.7838	0.60696
						35.5355	0.74819								35.5355	0.83312								35.5355	0.71744								63.964	0.60754
						35.6356	0.74824								35.6356	0.83315								35.6356	0.71747								64.1441	0.60812
						35.7357	0.74828								35.7357	0.83317								35.7357	0.71749								64.3243	0.6087
						35.8358	0.74832								35.8358	0.8332								35.8358	0.71751								64.5045	0.60927
						35.9359	0.74836								35.9359	0.83323								35.9359	0.71754								64.6847	0.60985
						36.036	0.7484								36.036	0.83325								36.036	0.71756								64.8649	0.61042
						36.1361	0.74844								36.1361	0.83328								36.1361	0.71758								65.0451	0.61099
						36.2362	0.74848								36.2362	0.8333								36.2362	0.7176								65.2252	0.61156
						36.3363	0.74852								36.3363	0.83333								36.3363	0.71763								65.4054	0.61213
						36.4364	0.74856								36.4364	0.83335								36.4364	0.71765								65.5856	0.61269
						36.5365	0.74859								36.5365	0.83338								36.5365	0.71767								65.7658	0.61326
						36.6366	0.74863								36.6366	0.8334								36.6366	0.71769								65.9459	0.61382
						36.7367	0.74867								36.7367	0.83342								36.7367	0.71771								66.1261	0.61438
						36.8368	0.7487								36.8368	0.83344								36.8368	0.71773								66.3063	0.61494
						36.9369	0.74874								36.9369	0.83347								36.9369	0.71774								66.4865	0.61549
						37.037	0.74877								37.037	0.83349								37.037	0.71776								66.6667	0.61605
						37.1371	0.7488								37.1371	0.83351								37.1371	0.71778								66.8469	0.6166
						37.2372	0.74884								37.2372	0.83353								37.2372	0.7178								67.027	0.61715
						37.3373	0.74887								37.3373	0.83355								37.3373	0.71782								67.2072	0.6177
						37.4374	0.7489								37.4374	0.83357								37.4374	0.71783								67.3874	0.61824
						37.5375	0.74893								37.5375	0.83359								37.5375	0.71785								67.5676	0.61879
						37.6376	0.74896								37.6376	0.83361								37.6376	0.71787								67.7477	0.61933
						37.7377	0.74899								37.7377	0.83363								37.7377	0.71788								67.9279	0.61987
						37.8378	0.74902								37.8378	0.83364								37.8378	0.7179								68.1081	0.62041
						37.9379	0.74905								37.9379	0.83366								37.9379	0.71792								68.2883	0.62095
						38.038	0.74908								38.038	0.83368								38.038	0.71793								68.4685	0.62148
						38.1381	0.74911								38.1381	0.8337								38.1381	0.71795								68.6487	0.62202
						38.2382	0.74914								38.2382	0.83372								38.2382	0.71796								68.8288	0.62255
						38.3383	0.74916								38.3383	0.83373								38.3383	0.71798								69.009	0.62308
						38.4384	0.74919								38.4384	0.83375								38.4384	0.71799								69.1892	0.62361
						38.5385	0.74922								38.5385	0.83376								38.5385	0.718								69.3694	0.62413
						38.6386	0.74924								38.6386	0.83378								38.6386	0.71802								69.5495	0.62466
						38.7387	0.74927								38.7387	0.8338								38.7387	0.71803								69.7297	0.62518
						38.8388	0.74929								38.8388	0.83381								38.8388	0.71804								69.9099	0.6257
						38.9389	0.74932								38.9389	0.83383								38.9389	0.71806								70.0901	0.62622
						39.039	0.74934								39.039	0.83384								39.039	0.71807								70.2703	0.62674
						39.1391	0.74936								39.1391	0.83386								39.1391	0.71808								70.4505	0.62725
						39.2392	0.74939								39.2392	0.83387								39.2392	0.71809								70.6306	0.62777
						39.3393	0.74941								39.3393	0.83388								39.3393	0.71811								70.8108	0.62828
						39.4394	0.74943								39.4394	0.8339								39.4394	0.71812								70.991	0.62879
						39.5395	0.74945								39.5395	0.83391								39.5395	0.71813								71.1712	0.6293
						39.6396	0.74948								39.6396	0.83392								39.6396	0.71814								71.3513	0.62981
						39.7397	0.7495								39.7397	0.83394								39.7397	0.71815								71.5315	0.63031
						39.8398	0.74952								39.8398	0.83395								39.8398	0.71816								71.7117	0.63082
						39.9399	0.74954								39.9399	0.83396								39.9399	0.71817								71.8919	0.63132
						40.04	0.74956								40.04	0.83397								40.04	0.71818								72.0721	0.63182
						40.1401	0.74958								40.1401	0.83399								40.1401	0.71819								72.2523	0.63232
						40.2402	0.7496								40.2402	0.834								40.2402	0.7182								72.4324	0.63281
						40.3403	0.74962								40.3403	0.83401								40.3403	0.71821								72.6126	0.63331
						40.4404	0.74964								40.4404	0.83402								40.4404	0.71822								72.7928	0.6338
						40.5405	0.74965								40.5405	0.83403								40.5405	0.71823								72.973	0.6343
						40.6406	0.74967								40.6406	0.83404								40.6406	0.71824								73.1531	0.63479
						40.7407	0.74969								40.7407	0.83405								40.7407	0.71825								73.3333	0.63527
						40.8408	0.74971								40.8408	0.83406								40.8408	0.71826								73.5135	0.63576
						40.9409	0.74973								40.9409	0.83407								40.9409	0.71827								73.6937	0.63625
						41.041	0.74974								41.041	0.83408								41.041	0.71828								73.8739	0.63673
						41.1411	0.74976								41.1411	0.83409								41.1411	0.71829								74.0541	0.63721
						41.2412	0.74978								41.2412	0.8341								41.2412	0.71829								74.2342	0.63769
						41.3413	0.74979								41.3413	0.83411								41.3413	0.7183								74.4144	0.63817
						41.4414	0.74981								41.4414	0.83412								41.4414	0.71831								74.5946	0.63865
						41.5415	0.74982								41.5415	0.83413								41.5415	0.71832								74.7748	0.63912
						41.6416	0.74984								41.6416	0.83414								41.6416	0.71833								74.9549	0.6396
						41.7417	0.74985								41.7417	0.83415								41.7417	0.71833								75.1351	0.64007
						41.8418	0.74987								41.8418	0.83416								41.8418	0.71834								75.3153	0.64054
						41.9419	0.74988								41.9419	0.83417								41.9419	0.71835								75.4955	0.64101
						42.042	0.7499								42.042	0.83417								42.042	0.71835								75.6757	0.64148
						42.1421	0.74991								42.1421	0.83418								42.1421	0.71836								75.8559	0.64195
						42.2422	0.74992								42.2422	0.83419								42.2422	0.71837								76.036	0.64241
						42.3423	0.74994								42.3423	0.8342								42.3423	0.71837								76.2162	0.64287
						42.4424	0.74995								42.4424	0.83421								42.4424	0.71838								76.3964	0.64333
						42.5425	0.74996								42.5425	0.83421								42.5425	0.71839								76.5766	0.64379
						42.6426	0.74998								42.6426	0.83422								42.6426	0.71839								76.7568	0.64425
						42.7427	0.74999								42.7427	0.83423								42.7427	0.7184								76.9369	0.64471
						42.8428	0.75								42.8428	0.83423								42.8428	0.71841								77.1171	0.64516
						42.9429	0.75001								42.9429	0.83424								42.9429	0.71841								77.2973	0.64562
						43.043	0.75002								43.043	0.83425								43.043	0.71842								77.4775	0.64607
						43.1431	0.75004								43.1431	0.83426								43.1431	0.71842								77.6577	0.64652
						43.2432	0.75005								43.2432	0.83426								43.2432	0.71843								77.8378	0.64697
						43.3433	0.75006								43.3433	0.83427								43.3433	0.71843								78.018	0.64742
						43.4434	0.75007								43.4434	0.83427								43.4434	0.71844								78.1982	0.64786
						43.5435	0.75008								43.5435	0.83428								43.5435	0.71845								78.3784	0.64831
						43.6436	0.75009								43.6436	0.83429								43.6436	0.71845								78.5586	0.64875
						43.7437	0.7501								43.7437	0.83429								43.7437	0.71846								78.7387	0.64919
						43.8438	0.75011								43.8438	0.8343								43.8438	0.71846								78.9189	0.64963
						43.9439	0.75012								43.9439	0.8343								43.9439	0.71847								79.0991	0.65007
						44.044	0.75013								44.044	0.83431								44.044	0.71847								79.2793	0.65051
						44.1441	0.75014								44.1441	0.83432								44.1441	0.71847								79.4595	0.65094
						44.2442	0.75015								44.2442	0.83432								44.2442	0.71848								79.6396	0.65138
						44.3443	0.75016								44.3443	0.83433								44.3443	0.71848								79.8198	0.65181
						44.4444	0.75017								44.4444	0.83433								44.4444	0.71849								80	0.65224
						44.5445	0.75018								44.5445	0.83434								44.5445	0.71849								80.1802	0.65267
						44.6446	0.75019								44.6446	0.83434								44.6446	0.7185								80.3604	0.6531
						44.7447	0.7502								44.7447	0.83435								44.7447	0.7185								80.5405	0.65353
						44.8448	0.75021								44.8448	0.83435								44.8448	0.71851								80.7207	0.65395
						44.9449	0.75022								44.9449	0.83436								44.9449	0.71851								80.9009	0.65438
						45.0451	0.75022								45.0451	0.83436								45.0451	0.71851								81.0811	0.6548
						45.1452	0.75023								45.1452	0.83437								45.1452	0.71852								81.2613	0.65522
						45.2452	0.75024								45.2452	0.83437								45.2452	0.71852								81.4414	0.65564
						45.3454	0.75025								45.3454	0.83437								45.3454	0.71852								81.6216	0.65606
						45.4455	0.75026								45.4455	0.83438								45.4455	0.71853								81.8018	0.65648
						45.5455	0.75026								45.5455	0.83438								45.5455	0.71853								81.982	0.65689
						45.6457	0.75027								45.6457	0.83439								45.6457	0.71854								82.1622	0.65731
						45.7458	0.75028								45.7458	0.83439								45.7458	0.71854								82.3423	0.65772
						45.8458	0.75029								45.8458	0.8344								45.8458	0.71854								82.5225	0.65813
						45.946	0.75029								45.946	0.8344								45.946	0.71855								82.7027	0.65854
						46.0461	0.7503								46.0461	0.8344								46.0461	0.71855								82.8829	0.65895
						46.1461	0.75031								46.1461	0.83441								46.1461	0.71855								83.0631	0.65935
						46.2463	0.75031								46.2463	0.83441								46.2463	0.71855								83.2432	0.65976
						46.3464	0.75032								46.3464	0.83441								46.3464	0.71856								83.4234	0.66016
						46.4464	0.75033								46.4464	0.83442								46.4464	0.71856								83.6036	0.66057
						46.5466	0.75033								46.5466	0.83442								46.5466	0.71856								83.7838	0.66097
						46.6467	0.75034								46.6467	0.83442								46.6467	0.71857								83.964	0.66137
						46.7467	0.75034								46.7467	0.83443								46.7467	0.71857								84.1441	0.66177
						46.8469	0.75035								46.8469	0.83443								46.8469	0.71857								84.3243	0.66217
						46.947	0.75036								46.947	0.83443								46.947	0.71857								84.5045	0.66256
						47.047	0.75036								47.047	0.83444								47.047	0.71858								84.6847	0.66296
						47.1472	0.75037								47.1472	0.83444								47.1472	0.71858								84.8649	0.66335
						47.2473	0.75037								47.2473	0.83444								47.2473	0.71858								85.0451	0.66374
						47.3473	0.75038								47.3473	0.83445								47.3473	0.71859								85.2252	0.66413
						47.4475	0.75039								47.4475	0.83445								47.4475	0.71859								85.4054	0.66452
						47.5476	0.75039								47.5476	0.83445								47.5476	0.71859								85.5856	0.66491
						47.6476	0.7504								47.6476	0.83446								47.6476	0.71859								85.7658	0.6653
						47.7478	0.7504								47.7478	0.83446								47.7478	0.71859								85.9459	0.66569
						47.8479	0.75041								47.8479	0.83446								47.8479	0.7186								86.1261	0.66607
						47.9479	0.75041								47.9479	0.83446								47.9479	0.7186								86.3063	0.66645
						48.0481	0.75042								48.0481	0.83447								48.0481	0.7186								86.4865	0.66683
						48.1482	0.75042								48.1482	0.83447								48.1482	0.7186								86.6667	0.66722
						48.2482	0.75043								48.2482	0.83447								48.2482	0.71861								86.8469	0.66759
						48.3484	0.75043								48.3484	0.83447								48.3484	0.71861								87.027	0.66797
						48.4485	0.75043								48.4485	0.83448								48.4485	0.71861								87.2072	0.66835
						48.5485	0.75044								48.5485	0.83448								48.5485	0.71861								87.3874	0.66872
						48.6487	0.75044								48.6487	0.83448								48.6487	0.71861								87.5676	0.6691
						48.7488	0.75045								48.7488	0.83448								48.7488	0.71862								87.7477	0.66947
						48.8488	0.75045								48.8488	0.83449								48.8488	0.71862								87.9279	0.66984
						48.949	0.75046								48.949	0.83449								48.949	0.71862								88.1081	0.67021
						49.0491	0.75046								49.0491	0.83449								49.0491	0.71862								88.2883	0.67058
						49.1491	0.75046								49.1491	0.83449								49.1491	0.71862								88.4685	0.67095
						49.2493	0.75047								49.2493	0.83449								49.2493	0.71862								88.6487	0.67132
						49.3494	0.75047								49.3494	0.8345								49.3494	0.71863								88.8288	0.67168
						49.4494	0.75048								49.4494	0.8345								49.4494	0.71863								89.009	0.67205
						49.5496	0.75048								49.5496	0.8345								49.5496	0.71863								89.1892	0.67241
						49.6497	0.75048								49.6497	0.8345								49.6497	0.71863								89.3694	0.67277
						49.7497	0.75049								49.7497	0.8345								49.7497	0.71863								89.5495	0.67313
						49.8499	0.75049								49.8499	0.83451								49.8499	0.71863								89.7297	0.67349
						49.95	0.75049								49.95	0.83451								49.95	0.71864								89.9099	0.67385
						50.05	0.7505								50.05	0.83451								50.05	0.71864								90.0901	0.67421
						50.1501	0.7505								50.1501	0.83451								50.1501	0.71864								90.2703	0.67456
						50.2503	0.7505								50.2503	0.83451								50.2503	0.71864								90.4505	0.67492
						50.3503	0.75051								50.3503	0.83451								50.3503	0.71864								90.6306	0.67527
						50.4504	0.75051								50.4504	0.83452								50.4504	0.71864								90.8108	0.67562
						50.5506	0.75051								50.5506	0.83452								50.5506	0.71864								90.991	0.67597
						50.6506	0.75052								50.6506	0.83452								50.6506	0.71865								91.1712	0.67632
						50.7507	0.75052								50.7507	0.83452								50.7507	0.71865								91.3513	0.67667
						50.8509	0.75052								50.8509	0.83452								50.8509	0.71865								91.5315	0.67702
						50.9509	0.75053								50.9509	0.83452								50.9509	0.71865								91.7117	0.67736
						51.051	0.75053								51.051	0.83452								51.051	0.71865								91.8919	0.67771
						51.1512	0.75053								51.1512	0.83453								51.1512	0.71865								92.0721	0.67805
						51.2512	0.75053								51.2512	0.83453								51.2512	0.71865								92.2523	0.6784
						51.3513	0.75054								51.3513	0.83453								51.3513	0.71865								92.4324	0.67874
						51.4515	0.75054								51.4515	0.83453								51.4515	0.71865								92.6126	0.67908
						51.5515	0.75054								51.5515	0.83453								51.5515	0.71866								92.7928	0.67942
						51.6516	0.75054								51.6516	0.83453								51.6516	0.71866								92.973	0.67976
						51.7518	0.75055								51.7518	0.83453								51.7518	0.71866								93.1531	0.68009
						51.8518	0.75055								51.8518	0.83454								51.8518	0.71866								93.3333	0.68043
						51.9519	0.75055								51.9519	0.83454								51.9519	0.71866								93.5135	0.68076
						52.0521	0.75055								52.0521	0.83454								52.0521	0.71866								93.6937	0.6811
						52.1521	0.75056								52.1521	0.83454								52.1521	0.71866								93.8739	0.68143
						52.2522	0.75056								52.2522	0.83454								52.2522	0.71866								94.0541	0.68176
						52.3524	0.75056								52.3524	0.83454								52.3524	0.71866								94.2342	0.68209
						52.4524	0.75056								52.4524	0.83454								52.4524	0.71866								94.4144	0.68242
						52.5525	0.75057								52.5525	0.83454								52.5525	0.71867								94.5946	0.68275
						52.6527	0.75057								52.6527	0.83454								52.6527	0.71867								94.7748	0.68307
						52.7527	0.75057								52.7527	0.83455								52.7527	0.71867								94.9549	0.6834
						52.8528	0.75057								52.8528	0.83455								52.8528	0.71867								95.1351	0.68372
						52.953	0.75057								52.953	0.83455								52.953	0.71867								95.3153	0.68405
						53.053	0.75058								53.053	0.83455								53.053	0.71867								95.4955	0.68437
						53.1531	0.75058								53.1531	0.83455								53.1531	0.71867								95.6757	0.68469
						53.2533	0.75058								53.2533	0.83455								53.2533	0.71867								95.8559	0.68501
						53.3533	0.75058								53.3533	0.83455								53.3533	0.71867								96.036	0.68533
						53.4534	0.75058								53.4534	0.83455								53.4534	0.71867								96.2162	0.68565
						53.5536	0.75058								53.5536	0.83455								53.5536	0.71867								96.3964	0.68597
						53.6536	0.75059								53.6536	0.83455								53.6536	0.71867								96.5766	0.68628
						53.7537	0.75059								53.7537	0.83455								53.7537	0.71868								96.7568	0.6866
						53.8539	0.75059								53.8539	0.83456								53.8539	0.71868								96.9369	0.68691
						53.9539	0.75059								53.9539	0.83456								53.9539	0.71868								97.1171	0.68722
						54.054	0.75059								54.054	0.83456								54.054	0.71868								97.2973	0.68754
						54.1542	0.75059								54.1542	0.83456								54.1542	0.71868								97.4775	0.68785
						54.2542	0.7506								54.2542	0.83456								54.2542	0.71868								97.6577	0.68816
						54.3543	0.7506								54.3543	0.83456								54.3543	0.71868								97.8378	0.68846
						54.4545	0.7506								54.4545	0.83456								54.4545	0.71868								98.018	0.68877
						54.5545	0.7506								54.5545	0.83456								54.5545	0.71868								98.1982	0.68908
						54.6546	0.7506								54.6546	0.83456								54.6546	0.71868								98.3784	0.68938
						54.7548	0.7506								54.7548	0.83456								54.7548	0.71868								98.5586	0.68969
						54.8548	0.75061								54.8548	0.83456								54.8548	0.71868								98.7387	0.68999
						54.9549	0.75061								54.9549	0.83456								54.9549	0.71868								98.9189	0.69029
						55.0551	0.75061								55.0551	0.83456								55.0551	0.71868								99.0991	0.6906
						55.1552	0.75061								55.1552	0.83457								55.1552	0.71868								99.2793	0.6909
						55.2553	0.75061								55.2553	0.83457								55.2553	0.71868								99.4595	0.6912
						55.3554	0.75061								55.3554	0.83457								55.3554	0.71868								99.6396	0.69149
						55.4555	0.75061								55.4555	0.83457								55.4555	0.71869								99.8198	0.69179
						55.5556	0.75061								55.5556	0.83457								55.5556	0.71869								100	0.69209
						55.6557	0.75062								55.6557	0.83457								55.6557	0.71869								100.18	0.69238
						55.7558	0.75062								55.7558	0.83457								55.7558	0.71869								100.36	0.69268
						55.8559	0.75062								55.8559	0.83457								55.8559	0.71869								100.541	0.69297
						55.956	0.75062								55.956	0.83457								55.956	0.71869								100.721	0.69326
						56.0561	0.75062								56.0561	0.83457								56.0561	0.71869								100.901	0.69355
						56.1562	0.75062								56.1562	0.83457								56.1562	0.71869								101.081	0.69384
						56.2563	0.75062								56.2563	0.83457								56.2563	0.71869								101.261	0.69413
						56.3564	0.75062								56.3564	0.83457								56.3564	0.71869								101.441	0.69442
						56.4565	0.75063								56.4565	0.83457								56.4565	0.71869								101.622	0.69471
						56.5566	0.75063								56.5566	0.83457								56.5566	0.71869								101.802	0.695
						56.6567	0.75063								56.6567	0.83457								56.6567	0.71869								101.982	0.69528
						56.7568	0.75063								56.7568	0.83457								56.7568	0.71869								102.162	0.69557
						56.8569	0.75063								56.8569	0.83457								56.8569	0.71869								102.342	0.69585
						56.957	0.75063								56.957	0.83458								56.957	0.71869								102.523	0.69613
						57.0571	0.75063								57.0571	0.83458								57.0571	0.71869								102.703	0.69641
						57.1572	0.75063								57.1572	0.83458								57.1572	0.71869								102.883	0.69669
						57.2573	0.75063								57.2573	0.83458								57.2573	0.71869								103.063	0.69697
						57.3574	0.75063								57.3574	0.83458								57.3574	0.71869								103.243	0.69725
						57.4575	0.75063								57.4575	0.83458								57.4575	0.71869								103.423	0.69753
						57.5576	0.75064								57.5576	0.83458								57.5576	0.71869								103.604	0.69781
						57.6577	0.75064								57.6577	0.83458								57.6577	0.71869								103.784	0.69808
						57.7578	0.75064								57.7578	0.83458								57.7578	0.71869								103.964	0.69836
						57.8579	0.75064								57.8579	0.83458								57.8579	0.7187								104.144	0.69863
						57.958	0.75064								57.958	0.83458								57.958	0.7187								104.324	0.69891
						58.0581	0.75064								58.0581	0.83458								58.0581	0.7187								104.504	0.69918
						58.1582	0.75064								58.1582	0.83458								58.1582	0.7187								104.685	0.69945
						58.2583	0.75064								58.2583	0.83458								58.2583	0.7187								104.865	0.69972
						58.3584	0.75064								58.3584	0.83458								58.3584	0.7187								105.045	0.69999
						58.4585	0.75064								58.4585	0.83458								58.4585	0.7187								105.225	0.70026
						58.5586	0.75064								58.5586	0.83458								58.5586	0.7187								105.405	0.70053
						58.6587	0.75064								58.6587	0.83458								58.6587	0.7187								105.586	0.70079
						58.7588	0.75065								58.7588	0.83458								58.7588	0.7187								105.766	0.70106
						58.8589	0.75065								58.8589	0.83458								58.8589	0.7187								105.946	0.70132
						58.959	0.75065								58.959	0.83458								58.959	0.7187								106.126	0.70159
						59.0591	0.75065								59.0591	0.83458								59.0591	0.7187								106.306	0.70185
						59.1592	0.75065								59.1592	0.83458								59.1592	0.7187								106.486	0.70211
						59.2593	0.75065								59.2593	0.83458								59.2593	0.7187								106.667	0.70238
						59.3594	0.75065								59.3594	0.83458								59.3594	0.7187								106.847	0.70264
						59.4595	0.75065								59.4595	0.83458								59.4595	0.7187								107.027	0.7029
						59.5596	0.75065								59.5596	0.83458								59.5596	0.7187								107.207	0.70316
						59.6597	0.75065								59.6597	0.83458								59.6597	0.7187								107.387	0.70341
						59.7598	0.75065								59.7598	0.83458								59.7598	0.7187								107.568	0.70367
						59.8599	0.75065								59.8599	0.83459								59.8599	0.7187								107.748	0.70393
						59.96	0.75065								59.96	0.83459								59.96	0.7187								107.928	0.70418
						60.0601	0.75065								60.0601	0.83459								60.0601	0.7187								108.108	0.70444
						60.1602	0.75065								60.1602	0.83459								60.1602	0.7187								108.288	0.70469
						60.2603	0.75065								60.2603	0.83459								60.2603	0.7187								108.468	0.70494
						60.3604	0.75065								60.3604	0.83459								60.3604	0.7187								108.649	0.70519
						60.4605	0.75066								60.4605	0.83459								60.4605	0.7187								108.829	0.70545
						60.5606	0.75066								60.5606	0.83459								60.5606	0.7187								109.009	0.7057
						60.6607	0.75066								60.6607	0.83459								60.6607	0.7187								109.189	0.70595
						60.7608	0.75066								60.7608	0.83459								60.7608	0.7187								109.369	0.70619
						60.8609	0.75066								60.8609	0.83459								60.8609	0.7187								109.55	0.70644
						60.961	0.75066								60.961	0.83459								60.961	0.7187								109.73	0.70669
						61.0611	0.75066								61.0611	0.83459								61.0611	0.7187								109.91	0.70693
						61.1612	0.75066								61.1612	0.83459								61.1612	0.7187								110.09	0.70718
						61.2613	0.75066								61.2613	0.83459								61.2613	0.7187								110.27	0.70742
						61.3614	0.75066								61.3614	0.83459								61.3614	0.7187								110.45	0.70767
						61.4615	0.75066								61.4615	0.83459								61.4615	0.7187								110.631	0.70791
						61.5616	0.75066								61.5616	0.83459								61.5616	0.7187								110.811	0.70815
						61.6617	0.75066								61.6617	0.83459								61.6617	0.7187								110.991	0.70839
						61.7618	0.75066								61.7618	0.83459								61.7618	0.7187								111.171	0.70863
						61.8619	0.75066								61.8619	0.83459								61.8619	0.7187								111.351	0.70887
						61.962	0.75066								61.962	0.83459								61.962	0.7187								111.532	0.70911
						62.0621	0.75066								62.0621	0.83459								62.0621	0.7187								111.712	0.70935
						62.1622	0.75066								62.1622	0.83459								62.1622	0.7187								111.892	0.70959
						62.2623	0.75066								62.2623	0.83459								62.2623	0.7187								112.072	0.70982
						62.3624	0.75066								62.3624	0.83459								62.3624	0.7187								112.252	0.71006
						62.4625	0.75066								62.4625	0.83459								62.4625	0.7187								112.432	0.71029
						62.5626	0.75066								62.5626	0.83459								62.5626	0.7187								112.613	0.71053
						62.6627	0.75066								62.6627	0.83459								62.6627	0.7187								112.793	0.71076
						62.7628	0.75066								62.7628	0.83459								62.7628	0.7187								112.973	0.71099
						62.8629	0.75067								62.8629	0.83459								62.8629	0.7187								113.153	0.71122
						62.963	0.75067								62.963	0.83459								62.963	0.71871								113.333	0.71146
						63.0631	0.75067								63.0631	0.83459								63.0631	0.71871								113.514	0.71168
						63.1632	0.75067								63.1632	0.83459								63.1632	0.71871								113.694	0.71191
						63.2633	0.75067								63.2633	0.83459								63.2633	0.71871								113.874	0.71214
						63.3634	0.75067								63.3634	0.83459								63.3634	0.71871								114.054	0.71237
						63.4635	0.75067								63.4635	0.83459								63.4635	0.71871								114.234	0.7126
						63.5636	0.75067								63.5636	0.83459								63.5636	0.71871								114.414	0.71282
						63.6637	0.75067								63.6637	0.83459								63.6637	0.71871								114.595	0.71305
						63.7638	0.75067								63.7638	0.83459								63.7638	0.71871								114.775	0.71327
						63.8639	0.75067								63.8639	0.83459								63.8639	0.71871								114.955	0.7135
						63.964	0.75067								63.964	0.83459								63.964	0.71871								115.135	0.71372
						64.0641	0.75067								64.0641	0.83459								64.0641	0.71871								115.315	0.71394
						64.1642	0.75067								64.1642	0.83459								64.1642	0.71871								115.496	0.71416
						64.2643	0.75067								64.2643	0.83459								64.2643	0.71871								115.676	0.71438
						64.3644	0.75067								64.3644	0.83459								64.3644	0.71871								115.856	0.7146
						64.4645	0.75067								64.4645	0.83459								64.4645	0.71871								116.036	0.71482
						64.5646	0.75067								64.5646	0.83459								64.5646	0.71871								116.216	0.71504
						64.6647	0.75067								64.6647	0.83459								64.6647	0.71871								116.396	0.71526
						64.7648	0.75067								64.7648	0.83459								64.7648	0.71871								116.577	0.71548
						64.8649	0.75067								64.8649	0.83459								64.8649	0.71871								116.757	0.71569
						64.965	0.75067								64.965	0.83459								64.965	0.71871								116.937	0.71591
						65.0651	0.75067								65.0651	0.83459								65.0651	0.71871								117.117	0.71612
						65.1652	0.75067								65.1652	0.83459								65.1652	0.71871								117.297	0.71634
						65.2653	0.75067								65.2653	0.83459								65.2653	0.71871								117.477	0.71655
						65.3654	0.75067								65.3654	0.83459								65.3654	0.71871								117.658	0.71677
						65.4655	0.75067								65.4655	0.83459								65.4655	0.71871								117.838	0.71698
						65.5656	0.75067								65.5656	0.83459								65.5656	0.71871								118.018	0.71719
						65.6657	0.75067								65.6657	0.83459								65.6657	0.71871								118.198	0.7174
						65.7658	0.75067								65.7658	0.83459								65.7658	0.71871								118.378	0.71761
						65.8659	0.75067								65.8659	0.83459								65.8659	0.71871								118.559	0.71782
						65.966	0.75067								65.966	0.83459								65.966	0.71871								118.739	0.71803
						66.0661	0.75067								66.0661	0.83459								66.0661	0.71871								118.919	0.71823
						66.1662	0.75067								66.1662	0.83459								66.1662	0.71871								119.099	0.71844
						66.2663	0.75067								66.2663	0.83459								66.2663	0.71871								119.279	0.71865
						66.3664	0.75067								66.3664	0.83459								66.3664	0.71871								119.459	0.71885
						66.4665	0.75067								66.4665	0.83459								66.4665	0.71871								119.64	0.71906
						66.5666	0.75067								66.5666	0.83459								66.5666	0.71871								119.82	0.71926
						66.6667	0.75067								66.6667	0.83459								66.6667	0.71871								120	0.71947
						66.7668	0.75067								66.7668	0.83459								66.7668	0.71871								120.18	0.71967
						66.8669	0.75067								66.8669	0.83459								66.8669	0.71871								120.36	0.71987
						66.967	0.75067								66.967	0.8346								66.967	0.71871								120.541	0.72007
						67.0671	0.75067								67.0671	0.8346								67.0671	0.71871								120.721	0.72027
						67.1672	0.75067								67.1672	0.8346								67.1672	0.71871								120.901	0.72047
						67.2673	0.75067								67.2673	0.8346								67.2673	0.71871								121.081	0.72067
						67.3674	0.75068								67.3674	0.8346								67.3674	0.71871								121.261	0.72087
						67.4675	0.75068								67.4675	0.8346								67.4675	0.71871								121.441	0.72107
						67.5676	0.75068								67.5676	0.8346								67.5676	0.71871								121.622	0.72127
						67.6677	0.75068								67.6677	0.8346								67.6677	0.71871								121.802	0.72147
						67.7678	0.75068								67.7678	0.8346								67.7678	0.71871								121.982	0.72166
						67.8679	0.75068								67.8679	0.8346								67.8679	0.71871								122.162	0.72186
						67.968	0.75068								67.968	0.8346								67.968	0.71871								122.342	0.72205
						68.0681	0.75068								68.0681	0.8346								68.0681	0.71871								122.523	0.72225
						68.1682	0.75068								68.1682	0.8346								68.1682	0.71871								122.703	0.72244
						68.2683	0.75068								68.2683	0.8346								68.2683	0.71871								122.883	0.72263
						68.3684	0.75068								68.3684	0.8346								68.3684	0.71871								123.063	0.72282
						68.4685	0.75068								68.4685	0.8346								68.4685	0.71871								123.243	0.72302
						68.5686	0.75068								68.5686	0.8346								68.5686	0.71871								123.423	0.72321
						68.6687	0.75068								68.6687	0.8346								68.6687	0.71871								123.604	0.7234
						68.7688	0.75068								68.7688	0.8346								68.7688	0.71871								123.784	0.72359
						68.8689	0.75068								68.8689	0.8346								68.8689	0.71871								123.964	0.72378
						68.969	0.75068								68.969	0.8346								68.969	0.71871								124.144	0.72396
						69.0691	0.75068								69.0691	0.8346								69.0691	0.71871								124.324	0.72415
						69.1692	0.75068								69.1692	0.8346								69.1692	0.71871								124.504	0.72434
						69.2693	0.75068								69.2693	0.8346								69.2693	0.71871								124.685	0.72453
						69.3694	0.75068								69.3694	0.8346								69.3694	0.71871								124.865	0.72471
						69.4695	0.75068								69.4695	0.8346								69.4695	0.71871								125.045	0.7249
						69.5696	0.75068								69.5696	0.8346								69.5696	0.71871								125.225	0.72508
						69.6697	0.75068								69.6697	0.8346								69.6697	0.71871								125.405	0.72527
						69.7698	0.75068								69.7698	0.8346								69.7698	0.71871								125.586	0.72545
						69.8699	0.75068								69.8699	0.8346								69.8699	0.71871								125.766	0.72563
						69.97	0.75068								69.97	0.8346								69.97	0.71871								125.946	0.72581
						70.0701	0.75068								70.0701	0.8346								70.0701	0.71871								126.126	0.726
						70.1702	0.75068								70.1702	0.8346								70.1702	0.71871								126.306	0.72618
						70.2703	0.75068								70.2703	0.8346								70.2703	0.71871								126.486	0.72636
						70.3704	0.75068								70.3704	0.8346								70.3704	0.71871								126.667	0.72654
						70.4705	0.75068								70.4705	0.8346								70.4705	0.71871								126.847	0.72672
						70.5706	0.75068								70.5706	0.8346								70.5706	0.71871								127.027	0.72689
						70.6707	0.75068								70.6707	0.8346								70.6707	0.71871								127.207	0.72707
						70.7708	0.75068								70.7708	0.8346								70.7708	0.71871								127.387	0.72725
						70.8709	0.75068								70.8709	0.8346								70.8709	0.71871								127.568	0.72743
						70.971	0.75068								70.971	0.8346								70.971	0.71871								127.748	0.7276
						71.0711	0.75068								71.0711	0.8346								71.0711	0.71871								127.928	0.72778
						71.1712	0.75068								71.1712	0.8346								71.1712	0.71871								128.108	0.72795
						71.2713	0.75068								71.2713	0.8346								71.2713	0.71871								128.288	0.72813
						71.3714	0.75068								71.3714	0.8346								71.3714	0.71871								128.468	0.7283
						71.4715	0.75068								71.4715	0.8346								71.4715	0.71871								128.649	0.72847
						71.5716	0.75068								71.5716	0.8346								71.5716	0.71871								128.829	0.72865
						71.6717	0.75068								71.6717	0.8346								71.6717	0.71871								129.009	0.72882
						71.7718	0.75068								71.7718	0.8346								71.7718	0.71871								129.189	0.72899
						71.8719	0.75068								71.8719	0.8346								71.8719	0.71871								129.369	0.72916
						71.972	0.75068								71.972	0.8346								71.972	0.71871								129.55	0.72933
						72.0721	0.75068								72.0721	0.8346								72.0721	0.71871								129.73	0.7295
						72.1722	0.75068								72.1722	0.8346								72.1722	0.71871								129.91	0.72967
						72.2723	0.75068								72.2723	0.8346								72.2723	0.71871								130.09	0.72984
						72.3724	0.75068								72.3724	0.8346								72.3724	0.71871								130.27	0.73001
						72.4725	0.75068								72.4725	0.8346								72.4725	0.71871								130.45	0.73017
						72.5726	0.75068								72.5726	0.8346								72.5726	0.71871								130.631	0.73034
						72.6727	0.75068								72.6727	0.8346								72.6727	0.71871								130.811	0.73051
						72.7728	0.75068								72.7728	0.8346								72.7728	0.71871								130.991	0.73067
						72.8729	0.75068								72.8729	0.8346								72.8729	0.71871								131.171	0.73084
						72.973	0.75068								72.973	0.8346								72.973	0.71871								131.351	0.731
						73.0731	0.75068								73.0731	0.8346								73.0731	0.71871								131.532	0.73116
						73.1732	0.75068								73.1732	0.8346								73.1732	0.71871								131.712	0.73133
						73.2733	0.75068								73.2733	0.8346								73.2733	0.71871								131.892	0.73149
						73.3734	0.75068								73.3734	0.8346								73.3734	0.71871								132.072	0.73165
						73.4735	0.75068								73.4735	0.8346								73.4735	0.71871								132.252	0.73182
						73.5736	0.75068								73.5736	0.8346								73.5736	0.71871								132.432	0.73198
						73.6737	0.75068								73.6737	0.8346								73.6737	0.71871								132.613	0.73214
						73.7738	0.75068								73.7738	0.8346								73.7738	0.71871								132.793	0.7323
						73.8739	0.75068								73.8739	0.8346								73.8739	0.71871								132.973	0.73246
						73.974	0.75068								73.974	0.8346								73.974	0.71871								133.153	0.73262
						74.0741	0.75068								74.0741	0.8346								74.0741	0.71871								133.333	0.73277
						74.1742	0.75068								74.1742	0.8346								74.1742	0.71871								133.514	0.73293
						74.2743	0.75068								74.2743	0.8346								74.2743	0.71871								133.694	0.73309
						74.3744	0.75068								74.3744	0.8346								74.3744	0.71871								133.874	0.73325
						74.4745	0.75068								74.4745	0.8346								74.4745	0.71871								134.054	0.7334
						74.5746	0.75068								74.5746	0.8346								74.5746	0.71871								134.234	0.73356
						74.6747	0.75068								74.6747	0.8346								74.6747	0.71871								134.414	0.73371
						74.7748	0.75068								74.7748	0.8346								74.7748	0.71871								134.595	0.73387
						74.8749	0.75068								74.8749	0.8346								74.8749	0.71871								134.775	0.73402
						74.975	0.75068								74.975	0.8346								74.975	0.71871								134.955	0.73418
						75.0751	0.75068								75.0751	0.8346								75.0751	0.71871								135.135	0.73433
						75.1752	0.75068								75.1752	0.8346								75.1752	0.71871								135.315	0.73448
						75.2753	0.75068								75.2753	0.8346								75.2753	0.71871								135.495	0.73464
						75.3754	0.75068								75.3754	0.8346								75.3754	0.71871								135.676	0.73479
						75.4755	0.75068								75.4755	0.8346								75.4755	0.71871								135.856	0.73494
						75.5756	0.75068								75.5756	0.8346								75.5756	0.71871								136.036	0.73509
						75.6757	0.75068								75.6757	0.8346								75.6757	0.71871								136.216	0.73524
						75.7758	0.75068								75.7758	0.8346								75.7758	0.71871								136.396	0.73539
						75.8759	0.75068								75.8759	0.8346								75.8759	0.71871								136.577	0.73554
						75.976	0.75068								75.976	0.8346								75.976	0.71871								136.757	0.73569
						76.0761	0.75068								76.0761	0.8346								76.0761	0.71871								136.937	0.73584
						76.1762	0.75068								76.1762	0.8346								76.1762	0.71871								137.117	0.73598
						76.2763	0.75068								76.2763	0.8346								76.2763	0.71871								137.297	0.73613
						76.3764	0.75068								76.3764	0.8346								76.3764	0.71871								137.477	0.73628
						76.4765	0.75068								76.4765	0.8346								76.4765	0.71871								137.658	0.73642
						76.5766	0.75068								76.5766	0.8346								76.5766	0.71871								137.838	0.73657
						76.6767	0.75068								76.6767	0.8346								76.6767	0.71871								138.018	0.73671
						76.7768	0.75068								76.7768	0.8346								76.7768	0.71871								138.198	0.73686
						76.8769	0.75068								76.8769	0.8346								76.8769	0.71871								138.378	0.737
						76.977	0.75068								76.977	0.8346								76.977	0.71871								138.559	0.73715
						77.0771	0.75068								77.0771	0.8346								77.0771	0.71871								138.739	0.73729
						77.1772	0.75068								77.1772	0.8346								77.1772	0.71871								138.919	0.73743
						77.2773	0.75068								77.2773	0.8346								77.2773	0.71871								139.099	0.73758
						77.3774	0.75068								77.3774	0.8346								77.3774	0.71871								139.279	0.73772
						77.4775	0.75068								77.4775	0.8346								77.4775	0.71871								139.459	0.73786
						77.5776	0.75068								77.5776	0.8346								77.5776	0.71871								139.64	0.738
						77.6777	0.75068								77.6777	0.8346								77.6777	0.71871								139.82	0.73814
						77.7778	0.75068								77.7778	0.8346								77.7778	0.71871								140	0.73828
						77.8779	0.75068								77.8779	0.8346								77.8779	0.71871								140.18	0.73842
						77.978	0.75068								77.978	0.8346								77.978	0.71871								140.36	0.73856
						78.0781	0.75068								78.0781	0.8346								78.0781	0.71871								140.541	0.7387
						78.1782	0.75068								78.1782	0.8346								78.1782	0.71871								140.721	0.73883
						78.2783	0.75068								78.2783	0.8346								78.2783	0.71871								140.901	0.73897
						78.3784	0.75068								78.3784	0.8346								78.3784	0.71871								141.081	0.73911
						78.4785	0.75068								78.4785	0.8346								78.4785	0.71871								141.261	0.73925
						78.5786	0.75068								78.5786	0.8346								78.5786	0.71871								141.441	0.73938
						78.6787	0.75068								78.6787	0.8346								78.6787	0.71871								141.622	0.73952
						78.7788	0.75068								78.7788	0.8346								78.7788	0.71871								141.802	0.73965
						78.8789	0.75068								78.8789	0.8346								78.8789	0.71871								141.982	0.73979
						78.979	0.75068								78.979	0.8346								78.979	0.71871								142.162	0.73992
						79.0791	0.75068								79.0791	0.8346								79.0791	0.71871								142.342	0.74006
						79.1792	0.75068								79.1792	0.8346								79.1792	0.71871								142.523	0.74019
						79.2793	0.75068								79.2793	0.8346								79.2793	0.71871								142.703	0.74032
						79.3794	0.75068								79.3794	0.8346								79.3794	0.71871								142.883	0.74046
						79.4795	0.75068								79.4795	0.8346								79.4795	0.71871								143.063	0.74059
						79.5796	0.75068								79.5796	0.8346								79.5796	0.71871								143.243	0.74072
						79.6797	0.75068								79.6797	0.8346								79.6797	0.71871								143.423	0.74085
						79.7798	0.75068								79.7798	0.8346								79.7798	0.71871								143.604	0.74098
						79.8799	0.75068								79.8799	0.8346								79.8799	0.71871								143.784	0.74111
						79.98	0.75068								79.98	0.8346								79.98	0.71871								143.964	0.74124
						80.0801	0.75068								80.0801	0.8346								80.0801	0.71871								144.144	0.74137
						80.1802	0.75068								80.1802	0.8346								80.1802	0.71871								144.324	0.7415
						80.2803	0.75068								80.2803	0.8346								80.2803	0.71871								144.505	0.74163
						80.3804	0.75068								80.3804	0.8346								80.3804	0.71871								144.685	0.74176
						80.4805	0.75068								80.4805	0.8346								80.4805	0.71871								144.865	0.74188
						80.5806	0.75068								80.5806	0.8346								80.5806	0.71871								145.045	0.74201
						80.6807	0.75068								80.6807	0.8346								80.6807	0.71871								145.225	0.74214
						80.7808	0.75068								80.7808	0.8346								80.7808	0.71871								145.405	0.74226
						80.8809	0.75068								80.8809	0.8346								80.8809	0.71871								145.586	0.74239
						80.981	0.75068								80.981	0.8346								80.981	0.71871								145.766	0.74252
						81.0811	0.75068								81.0811	0.8346								81.0811	0.71871								145.946	0.74264
						81.1812	0.75068								81.1812	0.8346								81.1812	0.71871								146.126	0.74277
						81.2813	0.75068								81.2813	0.8346								81.2813	0.71871								146.306	0.74289
						81.3814	0.75068								81.3814	0.8346								81.3814	0.71871								146.486	0.74301
						81.4815	0.75068								81.4815	0.8346								81.4815	0.71871								146.667	0.74314
						81.5816	0.75068								81.5816	0.8346								81.5816	0.71871								146.847	0.74326
						81.6817	0.75068								81.6817	0.8346								81.6817	0.71871								147.027	0.74338
						81.7818	0.75068								81.7818	0.8346								81.7818	0.71871								147.207	0.74351
						81.8819	0.75068								81.8819	0.8346								81.8819	0.71871								147.387	0.74363
						81.982	0.75068								81.982	0.8346								81.982	0.71871								147.568	0.74375
						82.0821	0.75068								82.0821	0.8346								82.0821	0.71871								147.748	0.74387
						82.1822	0.75068								82.1822	0.8346								82.1822	0.71871								147.928	0.74399
						82.2823	0.75068								82.2823	0.8346								82.2823	0.71871								148.108	0.74411
						82.3824	0.75068								82.3824	0.8346								82.3824	0.71871								148.288	0.74423
						82.4825	0.75068								82.4825	0.8346								82.4825	0.71871								148.468	0.74435
						82.5826	0.75068								82.5826	0.8346								82.5826	0.71871								148.649	0.74447
						82.6827	0.75068								82.6827	0.8346								82.6827	0.71871								148.829	0.74459
						82.7828	0.75068								82.7828	0.8346								82.7828	0.71871								149.009	0.74471
						82.8829	0.75068								82.8829	0.8346								82.8829	0.71871								149.189	0.74482
						82.983	0.75068								82.983	0.8346								82.983	0.71871								149.369	0.74494
						83.0831	0.75068								83.0831	0.8346								83.0831	0.71871								149.55	0.74506
						83.1832	0.75068								83.1832	0.8346								83.1832	0.71871								149.73	0.74517
						83.2833	0.75068								83.2833	0.8346								83.2833	0.71871								149.91	0.74529
						83.3834	0.75068								83.3834	0.8346								83.3834	0.71871								150.09	0.74541
						83.4835	0.75068								83.4835	0.8346								83.4835	0.71871								150.27	0.74552
						83.5836	0.75068								83.5836	0.8346								83.5836	0.71871								150.45	0.74564
						83.6837	0.75068								83.6837	0.8346								83.6837	0.71871								150.631	0.74575
						83.7838	0.75068								83.7838	0.8346								83.7838	0.71871								150.811	0.74587
						83.8839	0.75068								83.8839	0.8346								83.8839	0.71871								150.991	0.74598
						83.984	0.75068								83.984	0.8346								83.984	0.71871								151.171	0.74609
						84.0841	0.75068								84.0841	0.8346								84.0841	0.71871								151.351	0.74621
						84.1842	0.75068								84.1842	0.8346								84.1842	0.71871								151.532	0.74632
						84.2843	0.75068								84.2843	0.8346								84.2843	0.71871								151.712	0.74643
						84.3844	0.75068								84.3844	0.8346								84.3844	0.71871								151.892	0.74654
						84.4845	0.75068								84.4845	0.8346								84.4845	0.71871								152.072	0.74665
						84.5846	0.75068								84.5846	0.8346								84.5846	0.71871								152.252	0.74677
						84.6847	0.75068								84.6847	0.8346								84.6847	0.71871								152.432	0.74688
						84.7848	0.75068								84.7848	0.8346								84.7848	0.71871								152.613	0.74699
						84.8849	0.75068								84.8849	0.8346								84.8849	0.71871								152.793	0.7471
						84.985	0.75068								84.985	0.8346								84.985	0.71871								152.973	0.74721
						85.0851	0.75068								85.0851	0.8346								85.0851	0.71871								153.153	0.74732
						85.1852	0.75068								85.1852	0.8346								85.1852	0.71871								153.333	0.74742
						85.2853	0.75068								85.2853	0.8346								85.2853	0.71871								153.514	0.74753
						85.3854	0.75068								85.3854	0.8346								85.3854	0.71871								153.694	0.74764
						85.4855	0.75068								85.4855	0.8346								85.4855	0.71871								153.874	0.74775
						85.5856	0.75068								85.5856	0.8346								85.5856	0.71871								154.054	0.74786
						85.6857	0.75068								85.6857	0.8346								85.6857	0.71871								154.234	0.74796
						85.7858	0.75068								85.7858	0.8346								85.7858	0.71871								154.414	0.74807
						85.8859	0.75068								85.8859	0.8346								85.8859	0.71871								154.595	0.74818
						85.986	0.75068								85.986	0.8346								85.986	0.71871								154.775	0.74828
						86.0861	0.75068								86.0861	0.8346								86.0861	0.71871								154.955	0.74839
						86.1862	0.75068								86.1862	0.8346								86.1862	0.71871								155.135	0.74849
						86.2863	0.75068								86.2863	0.8346								86.2863	0.71871								155.315	0.7486
						86.3864	0.75068								86.3864	0.8346								86.3864	0.71871								155.495	0.7487
						86.4865	0.75068								86.4865	0.8346								86.4865	0.71871								155.676	0.74881
						86.5866	0.75068								86.5866	0.8346								86.5866	0.71871								155.856	0.74891
						86.6867	0.75068								86.6867	0.8346								86.6867	0.71871								156.036	0.74902
						86.7868	0.75068								86.7868	0.8346								86.7868	0.71871								156.216	0.74912
						86.8869	0.75068								86.8869	0.8346								86.8869	0.71871								156.396	0.74922
						86.987	0.75068								86.987	0.8346								86.987	0.71871								156.577	0.74932
						87.0871	0.75068								87.0871	0.8346								87.0871	0.71871								156.757	0.74943
						87.1872	0.75068								87.1872	0.8346								87.1872	0.71871								156.937	0.74953
						87.2873	0.75068								87.2873	0.8346								87.2873	0.71871								157.117	0.74963
						87.3874	0.75068								87.3874	0.8346								87.3874	0.71871								157.297	0.74973
						87.4875	0.75068								87.4875	0.8346								87.4875	0.71871								157.477	0.74983
						87.5876	0.75068								87.5876	0.8346								87.5876	0.71871								157.658	0.74993
						87.6877	0.75068								87.6877	0.8346								87.6877	0.71871								157.838	0.75003
						87.7878	0.75068								87.7878	0.8346								87.7878	0.71871								158.018	0.75013
						87.8879	0.75068								87.8879	0.8346								87.8879	0.71871								158.198	0.75023
						87.988	0.75068								87.988	0.8346								87.988	0.71871								158.378	0.75033
						88.0881	0.75068								88.0881	0.8346								88.0881	0.71871								158.559	0.75043
						88.1882	0.75068								88.1882	0.8346								88.1882	0.71871								158.739	0.75053
						88.2883	0.75068								88.2883	0.8346								88.2883	0.71871								158.919	0.75063
						88.3884	0.75068								88.3884	0.8346								88.3884	0.71871								159.099	0.75072
						88.4885	0.75068								88.4885	0.8346								88.4885	0.71871								159.279	0.75082
						88.5886	0.75068								88.5886	0.8346								88.5886	0.71871								159.459	0.75092
						88.6887	0.75068								88.6887	0.8346								88.6887	0.71871								159.64	0.75101
						88.7888	0.75068								88.7888	0.8346								88.7888	0.71871								159.82	0.75111
						88.8889	0.75068								88.8889	0.8346								88.8889	0.71871								160	0.75121
						88.989	0.75068								88.989	0.8346								88.989	0.71871								160.18	0.7513
						89.0891	0.75068								89.0891	0.8346								89.0891	0.71871								160.36	0.7514
						89.1892	0.75068								89.1892	0.8346								89.1892	0.71871								160.541	0.75149
						89.2893	0.75068								89.2893	0.8346								89.2893	0.71871								160.721	0.75159
						89.3894	0.75068								89.3894	0.8346								89.3894	0.71871								160.901	0.75168
						89.4895	0.75068								89.4895	0.8346								89.4895	0.71871								161.081	0.75178
						89.5896	0.75068								89.5896	0.8346								89.5896	0.71871								161.261	0.75187
						89.6897	0.75068								89.6897	0.8346								89.6897	0.71871								161.441	0.75196
						89.7898	0.75068								89.7898	0.8346								89.7898	0.71871								161.622	0.75206
						89.8899	0.75068								89.8899	0.8346								89.8899	0.71871								161.802	0.75215
						89.99	0.75068								89.99	0.8346								89.99	0.71871								161.982	0.75224
						90.0901	0.75068								90.0901	0.8346								90.0901	0.71871								162.162	0.75234
						90.1902	0.75068								90.1902	0.8346								90.1902	0.71871								162.342	0.75243
						90.2903	0.75068								90.2903	0.8346								90.2903	0.71871								162.523	0.75252
						90.3904	0.75068								90.3904	0.8346								90.3904	0.71871								162.703	0.75261
						90.4905	0.75068								90.4905	0.8346								90.4905	0.71871								162.883	0.7527
						90.5906	0.75068								90.5906	0.8346								90.5906	0.71871								163.063	0.75279
						90.6907	0.75068								90.6907	0.8346								90.6907	0.71871								163.243	0.75288
						90.7908	0.75068								90.7908	0.8346								90.7908	0.71871								163.423	0.75297
						90.8909	0.75068								90.8909	0.8346								90.8909	0.71871								163.604	0.75306
						90.991	0.75068								90.991	0.8346								90.991	0.71871								163.784	0.75315
						91.0911	0.75068								91.0911	0.8346								91.0911	0.71871								163.964	0.75324
						91.1912	0.75068								91.1912	0.8346								91.1912	0.71871								164.144	0.75333
						91.2913	0.75068								91.2913	0.8346								91.2913	0.71871								164.324	0.75342
						91.3914	0.75068								91.3914	0.8346								91.3914	0.71871								164.505	0.75351
						91.4915	0.75068								91.4915	0.8346								91.4915	0.71871								164.685	0.7536
						91.5916	0.75068								91.5916	0.8346								91.5916	0.71871								164.865	0.75368
						91.6917	0.75068								91.6917	0.8346								91.6917	0.71871								165.045	0.75377
						91.7918	0.75068								91.7918	0.8346								91.7918	0.71871								165.225	0.75386
						91.8919	0.75068								91.8919	0.8346								91.8919	0.71871								165.405	0.75395
						91.992	0.75068								91.992	0.8346								91.992	0.71871								165.586	0.75403
						92.0921	0.75068								92.0921	0.8346								92.0921	0.71871								165.766	0.75412
						92.1922	0.75068								92.1922	0.8346								92.1922	0.71871								165.946	0.7542
						92.2923	0.75068								92.2923	0.8346								92.2923	0.71871								166.126	0.75429
						92.3924	0.75068								92.3924	0.8346								92.3924	0.71871								166.306	0.75438
						92.4925	0.75068								92.4925	0.8346								92.4925	0.71871								166.486	0.75446
						92.5926	0.75068								92.5926	0.8346								92.5926	0.71871								166.667	0.75455
						92.6927	0.75068								92.6927	0.8346								92.6927	0.71871								166.847	0.75463
						92.7928	0.75068								92.7928	0.8346								92.7928	0.71871								167.027	0.75471
						92.8929	0.75068								92.8929	0.8346								92.8929	0.71871								167.207	0.7548
						92.993	0.75068								92.993	0.8346								92.993	0.71871								167.387	0.75488
						93.0931	0.75068								93.0931	0.8346								93.0931	0.71871								167.568	0.75497
						93.1932	0.75068								93.1932	0.8346								93.1932	0.71871								167.748	0.75505
						93.2933	0.75068								93.2933	0.8346								93.2933	0.71871								167.928	0.75513
						93.3934	0.75068								93.3934	0.8346								93.3934	0.71871								168.108	0.75521
						93.4935	0.75068								93.4935	0.8346								93.4935	0.71871								168.288	0.7553
						93.5936	0.75068								93.5936	0.8346								93.5936	0.71871								168.468	0.75538
						93.6937	0.75068								93.6937	0.8346								93.6937	0.71871								168.649	0.75546
						93.7938	0.75068								93.7938	0.8346								93.7938	0.71871								168.829	0.75554
						93.8939	0.75068								93.8939	0.8346								93.8939	0.71871								169.009	0.75562
						93.994	0.75068								93.994	0.8346								93.994	0.71871								169.189	0.7557
						94.0941	0.75068								94.0941	0.8346								94.0941	0.71871								169.369	0.75578
						94.1942	0.75068								94.1942	0.8346								94.1942	0.71871								169.55	0.75586
						94.2943	0.75068								94.2943	0.8346								94.2943	0.71871								169.73	0.75594
						94.3944	0.75068								94.3944	0.8346								94.3944	0.71871								169.91	0.75602
						94.4945	0.75068								94.4945	0.8346								94.4945	0.71871								170.09	0.7561
						94.5946	0.75068								94.5946	0.8346								94.5946	0.71871								170.27	0.75618
						94.6947	0.75068								94.6947	0.8346								94.6947	0.71871								170.45	0.75626
						94.7948	0.75068								94.7948	0.8346								94.7948	0.71871								170.631	0.75634
						94.8949	0.75068								94.8949	0.8346								94.8949	0.71871								170.811	0.75642
						94.995	0.75068								94.995	0.8346								94.995	0.71871								170.991	0.7565
						95.0951	0.75068								95.0951	0.8346								95.0951	0.71871								171.171	0.75658
						95.1952	0.75068								95.1952	0.8346								95.1952	0.71871								171.351	0.75665
						95.2953	0.75068								95.2953	0.8346								95.2953	0.71871								171.532	0.75673
						95.3954	0.75068								95.3954	0.8346								95.3954	0.71871								171.712	0.75681
						95.4955	0.75068								95.4955	0.8346								95.4955	0.71871								171.892	0.75688
						95.5956	0.75068								95.5956	0.8346								95.5956	0.71871								172.072	0.75696
						95.6957	0.75068								95.6957	0.8346								95.6957	0.71871								172.252	0.75704
						95.7958	0.75068								95.7958	0.8346								95.7958	0.71871								172.432	0.75711
						95.8959	0.75068								95.8959	0.8346								95.8959	0.71871								172.613	0.75719
						95.996	0.75068								95.996	0.8346								95.996	0.71871								172.793	0.75727
						96.0961	0.75068								96.0961	0.8346								96.0961	0.71871								172.973	0.75734
						96.1962	0.75068								96.1962	0.8346								96.1962	0.71871								173.153	0.75742
						96.2963	0.75068								96.2963	0.8346								96.2963	0.71871								173.333	0.75749
						96.3964	0.75068								96.3964	0.8346								96.3964	0.71871								173.514	0.75757
						96.4965	0.75068								96.4965	0.8346								96.4965	0.71871								173.694	0.75764
						96.5966	0.75068								96.5966	0.8346								96.5966	0.71871								173.874	0.75771
						96.6967	0.75068								96.6967	0.8346								96.6967	0.71871								174.054	0.75779
						96.7968	0.75068								96.7968	0.8346								96.7968	0.71871								174.234	0.75786
						96.8969	0.75068								96.8969	0.8346								96.8969	0.71871								174.414	0.75793
						96.997	0.75068								96.997	0.8346								96.997	0.71871								174.595	0.75801
						97.0971	0.75068								97.0971	0.8346								97.0971	0.71871								174.775	0.75808
						97.1972	0.75068								97.1972	0.8346								97.1972	0.71871								174.955	0.75815
						97.2973	0.75068								97.2973	0.8346								97.2973	0.71871								175.135	0.75823
						97.3974	0.75068								97.3974	0.8346								97.3974	0.71871								175.315	0.7583
						97.4975	0.75068								97.4975	0.8346								97.4975	0.71871								175.495	0.75837
						97.5976	0.75068								97.5976	0.8346								97.5976	0.71871								175.676	0.75844
						97.6977	0.75068								97.6977	0.8346								97.6977	0.71871								175.856	0.75851
						97.7978	0.75068								97.7978	0.8346								97.7978	0.71871								176.036	0.75858
						97.8979	0.75068								97.8979	0.8346								97.8979	0.71871								176.216	0.75865
						97.998	0.75068								97.998	0.8346								97.998	0.71871								176.396	0.75873
						98.0981	0.75068								98.0981	0.8346								98.0981	0.71871								176.577	0.7588
						98.1982	0.75068								98.1982	0.8346								98.1982	0.71871								176.757	0.75887
						98.2983	0.75068								98.2983	0.8346								98.2983	0.71871								176.937	0.75894
						98.3984	0.75068								98.3984	0.8346								98.3984	0.71871								177.117	0.75901
						98.4985	0.75068								98.4985	0.8346								98.4985	0.71871								177.297	0.75908
						98.5986	0.75068								98.5986	0.8346								98.5986	0.71871								177.477	0.75914
						98.6987	0.75068								98.6987	0.8346								98.6987	0.71871								177.658	0.75921
						98.7988	0.75068								98.7988	0.8346								98.7988	0.71871								177.838	0.75928
						98.8989	0.75068								98.8989	0.8346								98.8989	0.71871								178.018	0.75935
						98.999	0.75068								98.999	0.8346								98.999	0.71871								178.198	0.75942
						99.0991	0.75068								99.0991	0.8346								99.0991	0.71871								178.378	0.75949
						99.1992	0.75068								99.1992	0.8346								99.1992	0.71871								178.559	0.75956
						99.2993	0.75068								99.2993	0.8346								99.2993	0.71871								178.739	0.75962
						99.3994	0.75068								99.3994	0.8346								99.3994	0.71871								178.919	0.75969
						99.4995	0.75068								99.4995	0.8346								99.4995	0.71871								179.099	0.75976
						99.5996	0.75068								99.5996	0.8346								99.5996	0.71871								179.279	0.75982
						99.6997	0.75068								99.6997	0.8346								99.6997	0.71871								179.459	0.75989
						99.7998	0.75068								99.7998	0.8346								99.7998	0.71871								179.64	0.75996
						99.8999	0.75068								99.8999	0.8346								99.8999	0.71871								179.82	0.76002
						100	0.75068								100	0.8346								100	0.71871								180	0.76009
[truncated: 3 more columns]

## Sheet: Figure 1D
raw distance data					histogram
CICI+rapa	CICI -rapa	control +rapa	control - rapa			CICI+rapa	CICI -rapa	control +rapa	control - rapa
0.0136	0.0219	0.0793	0.0202		0.05	0.11765	0.03448	0.03896	0.0516
0.0158	0.0499	0.0823	0.0272		0.15	0.27451	0.09483	0.06494	0.09582
0.0208	0.0716	0.1312	0.0288		0.25	0.18627	0.11207	0.12013	0.11302
0.095	0.0958	0.148	0.037		0.35	0.14706	0.15517	0.14935	0.15479
0.0996	0.1194	0.1553	0.0427		0.45	0.07843	0.22414	0.17857	0.12531
0.1018	0.1363	0.1809	0.0572		0.55	0.01961	0.12931	0.18506	0.11302
0.1049	0.1436	0.1901	0.0583		0.65	0.02941	0.07759	0.07792	0.10565
0.1132	0.1494	0.2079	0.0603		0.75	0.02941	0.07759	0.07792	0.08108
0.1147	0.1601	0.212	0.0613		0.85	0.02941	0.02586	0.06494	0.04914
0.1175	0.1604	0.2211	0.0647		0.95	0.02941	0.0431	0.01948	0.0344
0.1208	0.1641	0.2271	0.0662		1.05	0	0.00862	0.00649	0.03194
0.1368	0.17	0.2356	0.0669		1.15	0.0098	0.00862	0	0.01474
0.1492	0.188	0.2409	0.0737		1.25	0.01961	0.00862	0.00649	0.00983
0.1522	0.1946	0.2421	0.0783		1.35	0.0098		0.00649	0.00983
0.1819	0.1985	0.2436	0.0789		1.45	0.0098		0.00325	0.00737
0.1963	0.2048	0.2468	0.0796		1.55			0	0.00246
0.1964	0.2161	0.261	0.0884
0.1969	0.2189	0.2658	0.0901
0.2129	0.231	0.2806	0.0921
0.2578	0.2478	0.2861	0.0946
0.2756	0.2615	0.294	0.0953
0.2869	0.2755	0.2962	0.1005
0.3166	0.283	0.3036	0.1005
0.3214	0.2856	0.3162	0.1082
0.3237	0.2925	0.3164	0.1083
0.3257	0.2955	0.3196	0.113
0.3417	0.2957	0.3281	0.1142
0.3513	0.2994	0.3338	0.1173
0.3536	0.3031	0.338	0.1174
0.3765	0.3079	0.338	0.1199
0.3814	0.3159	0.3485	0.1218
0.3895	0.3215	0.3485	0.1247
0.4189	0.3265	0.3524	0.1258
0.4204	0.3271	0.3559	0.1269
0.4908	0.3385	0.3662	0.1363
0.4957	0.3429	0.3703	0.137
0.4978	0.3501	0.3782	0.1373
0.5443	0.3572	0.3883	0.1433
0.6293	0.365	0.39	0.1443
0.6318	0.3658	0.3965	0.1503
0.7586	0.3743	0.4072	0.1529
0.9223	0.3762	0.4154	0.153
0.9729	0.3811	0.4193	0.153
1.1091	0.3816	0.4266	0.1546
1.2558	0.3865	0.427	0.1579
1.2869	0.3872	0.4313	0.1598
0.0255	0.4032	0.4326	0.1637
0.0603	0.4037	0.4328	0.1642
0.0778	0.404	0.4395	0.1669
0.1355	0.406	0.4404	0.1698
0.151	0.411	0.4435	0.1713
0.1708	0.4138	0.4505	0.1725
0.187	0.4163	0.4514	0.1803
0.1935	0.4369	0.4711	0.1871
0.2142	0.4401	0.4841	0.1916
0.2389	0.4406	0.4847	0.1923
0.2517	0.4407	0.4917	0.1941
0.2807	0.4464	0.5183	0.1976
0.2865	0.4465	0.5265	0.1977
0.3677	0.4517	0.5273	0.1998
0.3886	0.4556	0.5276	0.2002
0.4763	0.463	0.5286	0.2006
0.691	0.4662	0.5315	0.2037
0.8424	0.4662	0.552	0.2039
1.3251	0.4663	0.5596	0.2068
3.9114	0.4698	0.5726	0.2096
0.0229	0.4705	0.5829	0.2117
0.0422	0.4733	0.5862	0.2142
0.053	0.4792	0.5919	0.218
0.0835	0.4914	0.5929	0.2185
0.1126	0.4923	0.5957	0.2189
0.1238	0.4946	0.5978	0.2199
0.1239	0.5023	0.6106	0.2243
0.1521	0.509	0.6158	0.2253
0.1681	0.509	0.62	0.2263
0.1694	0.509	0.6372	0.2273
0.18	0.5151	0.6404	0.2276
0.1855	0.5181	0.6761	0.2296
0.1878	0.5181	0.6803	0.2351
0.1906	0.5224	0.7257	0.2358
0.2009	0.5237	0.7294	0.239
0.2051	0.5276	0.7444	0.2472
0.2213	0.5325	0.7444	0.2497
0.2431	0.5378	0.7564	0.2497
0.2465	0.5636	0.7693	0.2508
0.2555	0.5866	0.7786	0.2512
0.258	0.5944	0.7821	0.2514
0.2614	0.6435	0.8154	0.2527
0.2861	0.6488	0.8219	0.2528
0.2943	0.6637	0.8488	0.2584
0.3136	0.6652	0.8496	0.2605
0.3903	0.6672	0.881	0.262
0.3904	0.6701	0.8821	0.2626
0.4268	0.6772	0.8911	0.2641
0.4538	0.6816	0.8955	0.2666
0.5532	0.6892	0.9042	0.2693
0.7337	0.7146	1.0649	0.2705
0.7908	0.7273	1.2206	0.2722
0.8348	0.7347	1.3431	0.2748
0.8784	0.7394	1.4238	0.2757
0.9982	0.7413	0.0447	0.2804
1.4254	0.7774	0.0538	0.2813
	0.7846	0.0581	0.2861
	0.7854	0.0595	0.288
	0.792	0.0808	0.2913
	0.8223	0.104	0.2984
	0.8652	0.1703	0.3003
	0.8744	0.1777	0.3009
	0.9092	0.1784	0.3036
	0.9437	0.1878	0.3054
	0.9473	0.2135	0.3062
	0.9569	0.2146	0.3064
	0.9996	0.2265	0.3131
	1.0084	0.2269	0.3168
	1.18	0.2293	0.3171
	1.2011	0.2386	0.321
		0.2457	0.3213
		0.2472	0.324
		0.2508	0.3244
		0.2569	0.3284		--
		0.2598	0.3307		--	--
	--	0.2702	0.3308		--	--
	--	0.2714	0.3312		--	--
	--	0.2844	0.3323		--	--
	--	0.2937	0.3387		--	--
	--	0.3078	0.3394		--	--
	--	0.308	0.3395		--	--
	--	0.3212	0.3397		--	--
	--	0.3233	0.3421		--	--
	--	0.336	0.3447		--	--
	--	0.3456	0.346		--	--
	--	0.3533	0.3471		--	--
	--	0.3585	0.3491		--	--
	--	0.3609	0.3552		--	--
	--	0.3625	0.3554		--	--
	--	0.3627	0.3555		--	--
	--	0.3667	0.3575		--	--
	--	0.3724	0.3619		--	--
	--	0.3742	0.3622		--	--
	--	0.3775	0.3637		--	--
	--	0.3969	0.364		--	--
	--	0.4024	0.3642		--	--
	--	0.4055	0.3659		--	--
	--	0.4118	0.3715		--	--
	--	0.4122	0.3716		--	--
	--	0.4195	0.3716		--	--
	--	0.4267	0.3719		--	--
	--	0.4287	0.3788		--	--
	--	0.4301	0.3807		--	--
	--	0.4315	0.381		--	--
	--	0.4352	0.3827		--	--
	--	0.4414	0.3835		--	--
	--	0.4416	0.3838		--	--
	--	0.445	0.3848		--	--
	--	0.446	0.3853		--	--
	--	0.4542	0.3862		--	--
	--	0.4565	0.3867		--	--
	--	0.459	0.3873		--	--
	--	0.4701	0.3885		--	--
	--	0.4723	0.39		--	--
	--	0.4858	0.3902		--	--
	--	0.4877	0.391		--	--
	--	0.4897	0.3925		--	--
	--	0.499	0.3929		--	--
	--	0.5006	0.3952		--	--
	--	0.5071	0.3957		--	--
	--	0.5114	0.3966		--	--
	--	0.5128	0.3985		--	--
	--	0.5213	0.3998		--	--
	--	0.5313	0.4018		--	--
	--	0.533	0.4027		--	--
	--	0.536	0.4029		--	--
	--	0.5389	0.4046		--	--
	--	0.5432	0.4049		--	--
	--	0.55	0.4052		--	--
	--	0.5515	0.4053		--	--
	--	0.5557	0.406		--	--
	--	0.5613	0.4069		--	--
	--	0.5675	0.4074		--	--
	--	0.5735	0.4081		--	--
	--	0.5744	0.4109		--	--
	--	0.5828	0.4175		--	--
	--	0.5861	0.4205		--	--
	--	0.5877	0.4266		--	--
	--	0.5908	0.428		--	--
	--	0.591	0.4289		--	--
	--	0.5919	0.4293		--	--
	--	0.5956	0.4308		--	--
	--	0.599	0.4315		--	--
	--	0.6101	0.4322		--	--
	--	0.62	0.4341		--	--
	--	0.6315	0.4349		--	--
	--	0.6374	0.4379		--	--
	--	0.6396	0.4387		--	--
	--	0.6547	0.4402		--	--
	--	0.6668	0.4421		--	--
	--	0.682	0.4455		--	--
	--	0.6879	0.446		--	--
	--	0.7029	0.4466		--	--
	--	0.7047	0.4467		--	--
	--	0.7213	0.4477		--	--
	--	0.7329	0.4498		--	--
	--	0.7391	0.4504		--	--
	--	0.7428	0.453		--	--
	--	0.7469	0.4539		--	--
	--	0.7554	0.4558		--	--
	--	0.7704	0.4584		--	--
	--	0.807	0.4604		--	--
	--	0.8156	0.4691		--	--
	--	0.8198	0.47		--	--
	--	0.8492	0.4707		--	--
	--	0.8737	0.4724		--	--
	--	0.8886	0.4735		--	--
	--	0.8888	0.4778		--	--
	--	0.9041	0.4796		--	--
	--	0.9825	0.4825		--	--
	--	0.9855	0.4864		--	--
	--	1.2312	0.4907		--	--
	--	1.3152	0.4924		--	--
		0.0156	0.4998
		0.0219	0.501
		0.0856	0.5031
		0.0861	0.5033
		0.098	0.5075
		0.1016	0.5076
		0.1027	0.5107
		0.1229	0.512
		0.1274	0.514
		0.1364	0.515
		0.143	0.5187
		0.1442	0.5192
		0.1597	0.5217
		0.1767	0.5307
		0.1843	0.5318
		0.2595	0.5369
		0.2646	0.5404
		0.2708	0.542
		0.2779	0.5428
		0.287	0.5453
		0.2897	0.5453
		0.2934	0.5471
		0.3114	0.5504
		0.3302	0.5531
		0.35	0.5537
		0.3529	0.5592
		0.3655	0.5594
		0.367	0.56
		0.3687	0.562
		0.3724	0.5639
		0.3724	0.5646
		0.3861	0.5681
		0.3929	0.5735
		0.3988	0.5743
		0.4016	0.5771
		0.4098	0.5783
		0.4099	0.5793
		0.4106	0.5803
		0.4183	0.5824
		0.4247	0.5892
		0.4349	0.5902
		0.4388	0.5928
		0.4439	0.5929
		0.445	0.5942
		0.4524	0.5943
		0.4639	0.5959
		0.4681	0.5973
		0.4706	0.6039
		0.4769	0.6099
		0.5144	0.61
		0.5174	0.6105
		0.5339	0.6145
		0.5375	0.6174
		0.5381	0.6202
		0.5386	0.6211
		0.5394	0.6213
		0.54	0.6214
		0.5411	0.6217
		0.5488	0.6251
		0.5645	0.6253
		0.5681	0.6286
		0.5725	0.6292
		0.574	0.6316
		0.5744	0.634
		0.5762	0.6341
		0.5792	0.6354
		0.6357	0.6364
		0.6453	0.6414
		0.6526	0.6416
		0.6534	0.642
		0.6556	0.6447
		0.6778	0.6489
		0.6837	0.6543
		0.6983	0.6544
		0.7069	0.6547
		0.7102	0.6557
		0.7311	0.663
		0.7415	0.6632
		0.749	0.6699
		0.7744	0.6709
		0.7854	0.6714
		0.8088	0.6714
		0.8326	0.672
		0.8424	0.6773
		0.8454	0.6816
		0.8569	0.6838
		0.914	0.6911
		0.9744	0.6918
		1.0616	0.6939
			0.6992
			0.7014
			0.7085
			0.7091
			0.7099
			0.7101
			0.7101
			0.7119
			0.7129
			0.7239
			0.7291
			0.7323
			0.7341
			0.7357
			0.7386
			0.7395
			0.7399
			0.7517
			0.7548
			0.7612
			0.7652
			0.7659
			0.7683
			0.7704
			0.7716
			0.7743
			0.78
			0.7818
			0.7849
			0.7874
			0.7893
			0.7903
			0.7911
			0.7998
			0.8067
			0.8098
			0.8128
			0.8128
			0.8161
			0.8215
			0.8253
			0.8254
			0.8329
			0.8345
			0.838
			0.8571
			0.8581
			0.8646
			0.868
			0.876
			0.8767
			0.8785
			0.8809
			0.8888
			0.9022
			0.9038
			0.9047
			0.9053
			0.9272
			0.9303
			0.945
			0.9522
			0.9649
			0.9792
			0.9846
			0.9846
			0.9923
			0.9972
			1.0237
			1.0317
			1.033
			1.0382
			1.0388
			1.0417
			1.0421
			1.0479
			1.0493
			1.0615
			1.0668
			1.0681
			1.0985
			1.1008
			1.104
			1.1177
			1.1409
			1.1611
			1.1901
			1.2192
			1.2442
			1.2501
			1.296
			1.3325
			1.3429
			1.364
			1.366
			1.4053
			1.4489
			1.4599
			1.5165

## Sheet: Figure 2B and 2D
		Hi-C	ste	initial distance (um)	ste	initial co-localization	ste	CICI efficiency	ste	T1/2 (min)	ste
pair 2	sym 100kb	160.521	1.00051	0.45551	0.03661	0.50794	0.06299	0.66396	0.15775	2.94268	1.0369
pair 1	sym 150kb	113.362	1.77615	0.47301	0.02241	0.39655	0.04542	0.58688	0.12201	3.47616	2.0463
pair 3	asym 300kb	80.9793	6.35365	0.5327	0.03326	0.32857	0.05614	0.581	0.147	3.2913	1.515
pair 4	chr12 300kb	33.3443	7.28756	0.65993	0.02692	0.28125	0.03245	0.69248	0.05159	36.5391	8.97587
pair 5	trans 1	35.3672	3.25972	0.67767	0.02637	0.26829	0.03095	0.80675	0.10192	33.0227	10.8555
pair 6	trans 2	27.2411	0.95925	0.72266	0.01331	0.1982	0.01545	0.78311	0.06084	20.9094	3.49436

## Sheet: Figure 3B
Time (min)	Distance (um)		Time (min)	Distance (um)		Time (min)	Distance (um)
15	0.70263		12	1.07213		13	0.97924
25	0.50912		22	1.2807		23	1.26406
35	0.12348		32	0.76423		33	1.23133
45	0.03926		42	1.08326		43	0.86061
55	0.03245		52	1.20922		53	0.55852
65	0.10161		62	1.07805		63	1.14114
75	0.08876		72	0.83924		73	1.01304
85	0.16978		82	1.06447		83	0.55221
95	0.02893		92	0.96396		93	0.13431
105	0.15947		102	0.6784		103	0.91789
115	0.0222		112	0.66488		123	0.07726
125	0.18716		122	1.0625		133	0.23113
135	0.23686		132	1.04729		143	0.04837
145	0.28597		142	0.06657		153	0.17673
155	0.20012		152	0.12883		163	0.12663
175	0.18417		162	0.17091		173	0.24021
195	0.1685		182	0.1441		183	0.27024
205	0.14058		192	0.06263		193	0.14727
215	0.14615		202	0.2514		203	0.12286
225	0.02092		212	0.29148		213	0.2834
			232	0.10466		223	0.25501
			242	0.25001

## Sheet: Figure 3C-F
	pair 4 (all)	pair5 (all)	pair4 (G1)	pair4 (budded)	pair5 (G1)	pair5 (budded)
10	0.24194	0.26957	0.27392	0.19555	0.31135	0.19175
20	0.18393	0.18262	0.20095	0.14512	0.19621	0.15884
30	0.06748	0.0893	0.0688	0.06518	0.08837	0.08957
40	0.07985	0.07998	0.08645	0.06829	0.08715	0.07176
50	0.05659	0.05069	0.06498	0.04452	0.049	0.05638
60	0.03487	0.04532	0.01323	0.05951	0.04141	0.0542
70	0.04062	0.04534	0.043	0.04346	0.03819	0.06807
80	0.04007	0.03303	0.04074	0.04452	0.02977	0.03628
90	0.04125	0.0384	0.04047	0.0468	0.02959	0.06065
100	0.04107	0.03699	0.0244	0.06993	0.03166	0.04784
110	0.02919	0.03052	0.02567	0.02968	0.02873	0.02821
120	0.02043	0.02088	0.01035	0.0312	0.0084	0.03737
130	0.0219	0.01212	0.00495	0.04148	0.00806	0.0205
140	0.01466	0.01463	0.01588	0.01466	0.01469	0.0164
150	0.0157	0.01746	0.00555	0.0312	0.00995	0.02521
160	0.01345	0.00806	0.02646	0	0.00998	0.00617
170	0.01025	0.00592	0.00709	0.00733	0.00203	0.01289
180	0.01667	0.00727	0.024	0.00997	0.0042	0.00652
190	0	0.00622	0	0	0.00646	0.0034
200	0.00908	0.00269	0.00849	0.01106	0.00223	0.00389
210	0	0	0	0	0	0
220	0	0.00145	0	0	0	0.00411
230	0.0072	0.00153	0.01464	0	0.00256	0
240	0	0	0	0	0	0
250	0.0138	0	0	0.04056	0	0
260	0	0	0	0	0	0
270	0	0	0	0	0	0
280	0		0	0
290	0		0	0
300	0		0	0

## Sheet: Figure 4B
Time (min)	Distance (um)		Time (min)	Distance (um)
12	0.02571		9	0.07735
22	0.1842		19	0.17657
32	0.19094		29	0.18401
42	0.11935		39	0.38564
62	0.23682		49	0.07035
72	0.24911		59	0.18313
82	0.33888		69	0.70639
92	0.14903		79	0.08485
102	0.13051		89	0.54219
112	0.3103		99	0.4254
132	0.08751		109	0.03098
142	0.05456		119	0.07963
152	0.07394		129	0.07684
162	0.19362		139	0.88338
172	0.20883		159	2.96519
182	0.18509		169	2.57839
192	0.03666		179	2.4772
202	0.11091		189	0.58821
212	0.1808		199	0.95001
222	1.46224		209	0.35235
232	0.11285		219	1.57058
242	1.13591		229	0.19667
			239	0.49248
			249	0.64497
			259	0.0794
			269	0.07519

## Sheet: Figure 4C
Disruption time (min)	Count
-170	1
-160	1
-150	1
-140	0
-130	0
-120	2
-110	1
-100	0
-90	0
-80	0
-70	1
-60	0
-50	0
-40	1
-30	1
-20	0
-10	7
0	2
10	2
20	1
30	4
40	3
50	2
60	3
70	1
80	3
90	2
100	3
110	4
120	2
130	1
140	0
150	1
160	0
170	1

## Sheet: Figure 5C
	CICI				control
time	co-localization	ste		time	co-localization	ste
0	0.5137	0.02067		0	0.42188	0.03049
10	0.66667	0.09072		22	0.43572	0.03946
13	0.7	0.059		24	0.5	0.0559
22	0.71429	0.07714		45	0.43478	0.05124
24	0.78571	0.045		49	0.42105	0.05592
27.5	0.73171	0.03066
32.5	0.7	0.04696
37.5	0.71795	0.03243
50	0.74	0.06689

## Sheet: Figure 5D
															MAT alpha PCR + BamHI digestion
														1, 1', 1''	CICI strain, - rapamycin, - MAT switch (no galactose induction of HO)
														2, 2', 2''	CICI strain, - rapamycin, + MAT switch (galactose induction of HO)
														3, 3', 3''	CICI strain, + rapamycin, - MAT switch (no galactose induction of HO)
														4, 4', 4''	CICI strain, + rapamycin, + MAT switch (galactose induction of HO)
															MAT a PCR
														5	CICI strain, - rapamycin, - MAT switch (no galactose induction of HO)
														6	CICI strain, - rapamycin, + MAT switch (galactose induction of HO)
														7	CICI strain, + rapamycin, - MAT switch (no galactose induction of HO)
														8	CICI strain, + rapamycin, + MAT switch (galactose induction of HO)

## Sheet: Figure 5E
	percentage of usage	ste
1	6.5	2
2	5.4	1.4
3	6.1	1.6
4	27.4	4.5

[truncated: 5 more sheets: Figure 6B, Figure 6C, Figure 6D, Figure 6F, Figure 6E]
